# Supplementary material for: Discovery of Fusadapamides, Accessory Chromosome-Associated Metabolites Incorporating l‑2,3-Diaminopropionic Acid in Fusarium poae
Source: J Nat Prod. 2025 Dec 10;88(12):2883–96. doi: 10.1021/acs.jnatprod.5c01104 (PMC12751119; doi:10.1021/acs.jnatprod.5c01104)
Supplement: Supplementary file 2 [file np5c01104_si_002.zip]

Archive with 1 entries (1 files):
- SI_CE_domain_alignment.fasta
