# Supplementary material for: Discovery of Fusadapamides, Accessory Chromosome-Associated Metabolites Incorporating l‑2,3-Diaminopropionic Acid in Fusarium poae
Source: J Nat Prod. 2025 Dec 10;88(12):2883–96. doi: 10.1021/acs.jnatprod.5c01104 (PMC12751119; doi:10.1021/acs.jnatprod.5c01104)
Supplement: Supplementary file 2 [file np5c01104_si_002.zip › SI_CE_domain_alignment.fasta]

>FDA_C1_nMT
PGQQNLTAFEQSFAQERLWF------VDQL-Y--PGLS-WYTV--------------------PFALRLK-------G--
PL--QLDALEAALQALERRHETLRTTFGT----VN-GVN------------V---QT-----------------VR-P--
-FR-PR-----E-----L--NVI-----HI-EP--S-DQ-D------R----LLDL-------LQ------QDRKA----
--FK------LDAE-PGWRV-----SVYR----M---------------DS--HHH-VLSIVLHHIISDGWSVDVLRRDL
AVFY-SAALQG--------RD-PFPEL-DP--------------LPVQYREYSAW-QKQK-AQ------------TDKH-
-------------------Q-QQLD-YWVKQL-ESS--RPAELL--CDK-------IRPA--------TL----------
------S----GQA-----GL---QRFGV---EGS--CHD-DLH-------RFCKDR-GLNPHAVLLAAFRATHYRL---
-------TGA------GD-ATLGVADVNR-DRR-----ELRDV-VGPFVNIQCIRIS--V-------GD---------ES
------FESLISQTQATLAA---SLSKRD-VPLEKVISALQ----V-D--T-D------PS--RHPLVQIT---------
FFFH------SQ-SDI---------Q------DSL-L-------------------ESIE-----HEVI----ES--P--
-------IT--------------------------------------------------------------SRFDIEFHI
-YQ---T----ER--SLR-GEVVFSTSL-YN-P--ETISNMVSV-FQNVLEQG-------LA-EP--------ACA----
------IS----S-L-----------PLLTPKC-YS-MLEEL------
>FDA_C2_nMT
SSLKQSNTLKQSFAQERLWF------VDQL-Y--PGLS-WYTV--------------------PFALRLK-------G--
PL--QLDALEAALQALERRHETLRTTFGT----VN-GVN------------V---QT-----------------VR-P--
-FR-PR-----E-----L--NVI-----HI-EP--S-DQ-D------R----LLDL-------LQ------QDRKA----
--FK------LDAE-PGWRV-----SVYR----M---------------DS--HHH-VLSIVLHHIISDGWSVDVLRRDL
AVFY-SAALQG--------RD-PFPEL-DP--------------LPVQYREYSAW-QKQK-AQ------------TDKH-
-------------------Q-QQLD-YWVKQL-ESS--RPAELL--CDK-------IRPA--------TL----------
------S----GQA-----GL---QELRI---EGA--LYT-KLQ-------SFCQVY-GVTPFVVLLTAFRATQYRL---
-------TGV------DD-VSIGVPNANR-DRW-----ELENM-VGFFVNMQCIRTT--I-------QE---------ES
------FEQLARQVQERSIA---SFENQD-VPFEQIVAQLC----T-S--R-D------LA--RHPLVQIV---------
FALH------SQ-LNL---------G------DFT-L-------------------EGLD-----LEAI----AS--P--
-------TN--------------------------------------------------------------SRFDLEFHF
-YQ---E----DK--AFR-GEALFSTDL-YH-P--GTISNMLSI-FQVVLEKG-------LK-DP--------TTP----
------IA----T-M-----------PLFTDSS-YS-SLERM------
>FDA_C3
NATSVQDAYPCTPLQEGLLS------LTSM-R--PG---GYIA--------------------QEVFSLS-------H--
CA--DVVALCKAFESVSHAMPILRTRFVQ----HD-AV----------GL-V---QV-----------------VL-D--
-ED--I-----H-----W--N-------HA----------V------G----LDTY-------LE------ADLRE----
-LMV------L-GQ-PYIRY-----ALVK---DE---------------SG--EFT-WLVWTIHHALYDGWSMRIIKDAV
SRCY-Y----G--------HA-----I-DQ-G--------------PPFSTFIRY-IGD---Q--------------KP-
-------------------D-NQSR-YWLDAL-SNC--ECTQFP---SL-------PSWI--------EY----------
------P----VVD-----EV---IDTTL------------AS--------VPQRTG-NITTSNLVRAAWAVVVSRI---
-------TNS------TD-VVFGATISGR-NAP---VAGIDAM-AAPTFATVPLRLK--V---S---DS---------QK
------VLEYLAAVQEQAIE---MIPYEQ-TGLHRIAKLS-A---D-T--K-K------AC-----MFQTL---------
LVVQ------PQ-DI--------E-N------TRQ-V-------------------LHEV-----QRTG----QQ--Q--
-------RF--------------------------------------------------------------NNYALVLEL
-HL---G----SD--SLT-ARASFDPRI-LE-A--WMVHKLLTS-LEVVMHQL-------DS-AG-------VETT----
------LS----S-I-----------DMVTTKD-LD-QIWSW------
>AbT1_C1_nMT
-------PIQQSFAQNRLWF------LDQL-N--VGAS-WYIV--------------------PVAVRLQ-------G--
TV--HVDALVTALCALEQRHETLRTTFEE----SD-GEG------------I---QR-----------------IQ-P--
-SG-LE-----Q-----L--RLI-----DV-DC--V-DS-R------D----YQRV-------LE------EEQTT----
-PFE------LSRE-PGWRV-----ALLR----L---------------GD--DDH-VLSIVMHHIISDGWSVDVLRHEL
GQFY-SAALRG--------QD-PLSQI-SP--------------LPIQYRDFALW-QRQD-EQ------------VAEH-
-------------------Q-RQLE-HWTEQL-ADS--SPAELL--SDH-------PRPS--------IL----------
------S----GQA-----GA---IPVNV---QGS--LYQ-ALR-------AFCRAH-QVTSFVVLLTAFRIAHYRL---
-------TGA------ED-ATIGTPIANR-NRP-----ELENM-IGFFVNTQCMRIV--I---G---SD---------DT
------FEGLVQQVRSITAA---AHENQD-VPFERIVSALLP---G-S--R-D------TS--RNPLVQLM---------
FAVH------SQ-RNL---------G------QIS-L-------------------EGLQ-----GELL----GV--A--
-------SP--------------------------------------------------------------TRFDVEFHL
-FQ---E----EN--MLS-GRVLFSDDL-FE-Q--KTMQGMVDV-FQEVLSRG-------LE-QP--------QIP----
------LA----T-L-----------PLTH--G-LE-ELRTM------
>AbT1_C2
-------PVEQSFAQGRLWF------LDQF-N--PSSI-GYVM--------------------PFAARLH-------G--
QL--QIEALTAALFALEQRHEILRTTLDA----HD-GVG------------M---QI-----------------VH-A--
-EH-PQ-----Q-----L--RII-----DV-SA--K-AS-S------S----YAQT-------LR------DEQAS----
-PFD------LSKE-PGWRV-----SLLQ----L---------------SE--IDY-VLSIVMHHTIYDGWSLDVLRREL
SQFY-AAAIRG--------RE-PLSTI-EP--------------LPIQYRDFSVW-QKQE-DQ------------VAEH-
-------------------R-RQLH-YWIEQL-DGS--SPAEFL--NDK-------PRPT--------LL----------
------S----GKA-----GV---VEIAV---KGT--VYQ-RLL-------EFCRLH-QVTSFMVLLAAFRATHYRL---
-------TGT------ED-ATVGTPIANR-NRP-----ELENM-IGLFVNTQCIRLK--I---E---DN---------DT
------LEELVQHVRATITA---SISNQD-VPFEQVVSALLP---G-S--R-D------TS--RNPLVQLT---------
FAVH------SQ-RNL---------A------DIQ-L-------------------ENVE-----TNAM----PI--C--
-------PS--------------------------------------------------------------TRFDAEFHL
-FQ---E----EN--MLS-GRVLFSDDL-FE-Q--KTMQGMVDV-FQEVLSRG-------LE-QP--------QIP----
------LA----T-L-----------PLTH--G-LE-ELRTM------
>AbT1_C3_nMT
-------PIQLSFAQGRLWF------LDQL-N--LGAS-WYVM--------------------PLAMRLQ-------G--
SL--QLDALETALFAIEQRHETLRMTFAE----QD-GVA------------V---QV-----------------VH-A--
-AH-YK-----H-----I--KMI-----DK-PL--R-QK-I------D----VLKM-------LE------EERTT----
-PFE------LSRE-PGWRV-----ALLR----L---------------GD--DDH-VLSIVMHHIISDGWSVDVLRHEL
GQFY-SAALRG--------QD-PLSQI-SP--------------LPIQYRDFALW-QRQD-EQ------------VAEH-
-------------------Q-RQLE-HWTEQL-ADS--SPAELL--SDH-------PRPS--------IL----------
------S----GQA-----GA---IPVNV---QGS--LYQ-ALR-------AFCRAH-QVTSFVVLLTAFRIAHYRL---
-------TGA------ED-ATIGTPIANR-NRP-----ELENM-IGFFVNTQCMRIV--I---G---SD---------DT
------FEGLVQQVRSITAA---AHENQD-VPFERIVSALLP---G-S--R-D------TS--RNPLVQLM---------
FAVH------SQ-RNL---------G------QIS-L-------------------EGLQ-----GELL----GV--A--
-------AT--------------------------------------------------------------TRFDVEFHL
-FQ---D----DD--KLS-GNVLFATEL-FE-Q--KTMQGMVDV-FQEVLSRG-------LE-QP--------QIP----
------LA----T-L-----------PLTH--G-LE-ELRTM------
>AbT1_C4
-------AVEQSFAQARLWF------LVQL-G--LESP-SYII--------------------PIVLRLH-------G--
SL--SKTAIEGALSALMERHEVLRTTFED----HK-GIG------------M---QV-----------------VQ-D--
-HR-HQ-----D-----L--VVI-----DV-AG--Q-GS-L------D----YKQH-------LY------MEHVK----
-PFD------LTRD-PGWRV-----ALLR----L---------------GD--DDH-VLSIVMHHIISDGWSIDILLREL
GQFY-SAALRG--------QD-PLSQT-SP--------------LPIQYRDFALW-QKQD-HQ------------LADH-
-------------------E-KQLR-YWEEQL-AES--SPAELL--CDH-------ARPT--------TP----------
------S----GQA-----GS---IPVNV---QGS--LYQ-ALR-------AFCRAH-QVTSFVVLLTAFRIAHYRL---
-------TGA------ED-ATIGTPIANR-NRP-----ELENM-IGFFVNTQCMRIV--I---G---SD---------DT
------FEGLVQQVRSITAA---AHENQD-VPFERIVSALLP---G-S--R-D------TS--RNPLVQLL---------
FAVH------AY-QEV---------E------NFA-I-------------------PGVH-----SELV----QG--T--
-------TF--------------------------------------------------------------TRFDVEFHL
-LE---D----PD--KLS-GNVLFATEL-FE-Q--KTMQGMVDV-FQEVLSRG-------LE-QP--------QIP----
------LA----T-L-----------PLTH--G-LE-ELRTM------
>AbT1_C5
-------PVEQSFAQNRLWF------LYKL-D--IGTT-QYNL--------------------PLAIHLR-------G--
PL--DISALFIAFKALTERHELLRTTFDE----DD-GTC------------L---QM-----------------LL-P--
-EY-QH-----E-----V--RIT-----DL-QG--S-HK-G------S----LLDI-------LN------NNQKT----
-PFE------LSRE-PGWRV-----ALLR----L---------------GD--DDH-VLSIVMHHIISDGWSVDVLRHEL
GQFY-SAALRG--------QD-PLSQI-SP--------------LPIQYRDFALW-QRQD-EQ------------VAEH-
-------------------Q-RQLE-HWTEQL-ADS--SPAELL--SDH-------PRPS--------IL----------
------S----GQA-----GA---IPVNV---QGS--LYQ-ALR-------AFCRAH-QVTSFVVLLTAFRIAHYRL---
-------TGA------ED-ATIGTPIANR-NRP-----ELENM-IGFFVNTQCMRIV--I---G---SD---------DT
------FEGLVQQVRSITAA---AHENQD-VPFERIVSALLP---G-S--R-D------TS--RNPLVQLM---------
FAVH------SQ-RNL---------G------QIS-L-------------------EGLQ-----GELL----GV--A--
-------AT--------------------------------------------------------------TRFDVEFHL
-FQ---D----DD--KLS-GNVLFATEL-FE-Q--KTMQGMVDV-FQEVLSRG-------LE-QP--------QIP----
------LA----T-L-----------PLTH--G-LE-ELRTM------
>AbT1_C6_nMT
-------PVQQSFAQNRLWF------LEQM-N--IGAT-WYIV--------------------PLAVRLY-------G--
TL--RVEALNIALRTIQQRHETLRTTFEE----LN-GIA------------V---QR-----------------CD-S--
-TC-QG-----Q-----L--RVV-----DL-VG--Q-GP-D------R----YREI-------LD------VQQTT----
-PFE------LSQE-PGWRV-----ALLR----L---------------GD--DDH-VLSIVMHHIISDGWSVDVLLREI
GQFY-SAALRG--------QD-PLSQI-SP--------------LPIQYRDFALW-QRQD-EQ------------VAEH-
-------------------Q-RQLE-HWTEQL-ADS--SPAELL--SDH-------PRPS--------IL----------
------S----GQA-----GA---IPVNV---QGS--LYQ-ALR-------AFCRAH-QVTSFVVLLTAFRIAHYRL---
-------TGA------ED-ATIGTPIANR-NRP-----ELENM-IGFFVNTQCMRIV--I---G---SD---------DT
------FEGLVQQVRSITAA---AHENQD-VPFERIVSALLP---G-S--R-D------TS--RNPLVQLM---------
FAVH------SQ-RNL---------G------QIS-L-------------------EGLQ-----GELL----GV--A--
-------AT--------------------------------------------------------------TRFDVEFHL
-FQ---D----DD--KLS-GNVLFATEL-FE-Q--KTMQGMVDV-FQEVLSRG-------LE-QP--------QIP----
------LA----T-L-----------PLTH--G-LE-ELRTM------
>AbT1_C7
-------PVEQSFAQGRLWF------LDQF-N--PSSI-GYVM--------------------PFAARLH-------G--
QL--QIEALTAALFALEQRHEILRTTLDA----HD-GVG------------M---QI-----------------VH-A--
-EH-PQ-----Q-----L--RII-----DV-SA--K-AS-S------S----YAQT-------LR------DEQAS----
-PFD------LSKE-PGWRV-----SLLQ----L---------------SE--IDY-VLSIVMHHTIYDGWSLDVLRREL
SQFY-AAAIRG--------RE-PLSTI-EP--------------LPIQYRDFSVW-QKQE-DQ------------VAEH-
-------------------R-RQLH-YWIEQL-DGS--SPAEFL--NDK-------PRPT--------LL----------
------S----GKA-----GV---VEIAV---KGT--VYQ-RLL-------EFCRLH-QVTSFMVLLAAFRATHYRL---
-------TGT------ED-ATVGTPIANR-NRP-----ELENM-IGLFVNTQCIRLK--I---E---DN---------DT
------LEELVQHVRATITA---SISNQD-VPFEQVVSALLP---G-S--R-D------TS--RNPLVQLT---------
FAVH------SQ-RNL---------A------DIQ-L-------------------ENVE-----TNAM----PI--C--
-------PS--------------------------------------------------------------TRFDAEFHL
-FQ---E----EN--MLS-GRVLFSDDL-FE-Q--KTMQGMVDV-FQEVLSRG-------LE-QP--------QIP----
------LA----T-L-----------PLTH--G-LE-ELRTM------
>AbT1_C8_nMT
-------PIQLSFAQGRLWF------LDQL-N--LGAS-WYVM--------------------PLAMRLQ-------G--
SL--QLDALETALFAIEQRHETLRMTFAE----QD-GVA------------V---QV-----------------VH-A--
-AH-YK-----H-----I--KMI-----DK-PL--R-QK-I------D----VLKM-------LE------EERTT----
-PFE------LSRE-PGWRV-----ALLR----L---------------GD--DDH-VLSIVMHHIISDGWSVDVLRHEL
GQFY-SAALRG--------QD-PLSQI-SP--------------LPIQYRDFALW-QRQD-EQ------------VAEH-
-------------------Q-RQLE-HWTEQL-ADS--SPAELL--SDH-------PRPS--------IL----------
------S----GQA-----GA---IPVNV---QGS--LYQ-ALR-------AFCRAH-QVTSFVVLLTAFRIAHYRL---
-------TGA------ED-ATIGTPIANR-NRP-----ELENM-IGFFVNTQCMRIV--I---G---SD---------DT
------FEGLVQQVRSITAA---AHENQD-VPFERIVSALLP---G-S--R-D------TS--RNPLVQLM---------
FAVH------SQ-RNL---------G------QIS-L-------------------EGLQ-----GELL----GV--A--
-------AT--------------------------------------------------------------TRFDVEFHL
-FQ---D----DD--KLS-GNVLFATEL-FE-Q--KTMQGMVDV-FQEVLSRG-------LE-QP--------QIP----
------LA----T-L-----------PLTH--G-LE-ELRTM------
>AbT1_C9_term
------DVYPVTRIQRRFLH------HPKR-G--LP---RFPS--------------------MVFFDFP-------P--
GS--DPHKLRLACMALVQRFDILRTIFLS----VS-GQ-----------F-F---QV-----------------VL-D--
-GY-GI-----V-----I--PVI-----EV--------D-E------E----LDDA----TRKLHD-----SDIQQ----
-PLR------L-GK-PLIRI-----AVLK----R---------------QH--SRV-RAVLRLSHALYDGLSFEHIIQSL
HALY-L----D--------IT-----L-SA---------------PPKFGLYVQH-MIQ------------------SR-
-------------------A-EGYA-FWRSVL-KGS--SMTILE---RS------STLQS--------R-----------
-QPH--L----GRF-------LS-AEKII------------KAP-------LHANKS-GITQATVFAAANALMLANL---
-------TGT------ND-VVFARIVSGR-QSL---PKNFQHV-VGPCTNDVPVRVR--M---E---PG---------VG
------PKALLRQVQDQYVH---SFPFET-LGFDEIKENC-T---D-W--P-ER-----IT--N---FGCS---------
TTYQ------NF-DI--------F-P------KSQ-IDH-----------------QQIQ-----MASL-----------
---------------------------------------------------ASEYQNRE-------TWDEAPLYDLNVTG
-VP---Q----PDGRHIK-IYVGVDGQL-CD-E--STLDCILSD-ICEGVVSL-------TD-AL-------QELP----
------AA----S-IT--------------------------------
>aculeacin_C6
SLDQTEDVYPCTPLQEGLMA------VTAR-Q--PA---AY---------------------------------------
----------AAWETLSAEVSILRTRILV----EG-ES----------PA-L---QV-----------------VV-R--
-DD--I-----R-----W--Q-------SG----------T------D----LMQY-------LQ------ADRAL----
-GMS------L-GQ-PLVRY-----GFVE----E---------------PT--GAC-YFIWTAHHALYDGWTVGALSKRL
LDIY-R----Q--------GR-----S-AS---------------SVPYTQFIRY-LQH---G--------------RPD
------------------TV-ASTH-YWREQL-QGD--VMASWP---RR-------V-SD--------KQ----------
------P----LPQ-----DD---FHATI------------PLP-------PTQRHG-QVTISTVLRAAWALVVAQY---
-------SGH------ED-IAFAATVSGR-NAP---VRGISDI-AGPTITTVPIRTR--V---D---HT---------RT
------VADFLDAMQRQATR---MIDHEH-TGLQGIKALV-P---T-L--A-S------TL-----DTGSL---------
LVIQ------LA-EE--------K-D------SQG--------HLDF---------PGLE-----TIPL----PI--E--
-------PF--------------------------------------------------------------NAHALTLEC
-QL---G----AQ--GLT-VDVHYDKQI-IA-S--TQVKRVIDY-FACLFRRL-------CD-PS------TQSQS----
------LA----E-I-----------LAINDAD-QQ-QILHW------
>aculeacin_C1
-----EDVYACTPLQEGLVA------ITAR-K--AA---AYVD--------------------RRAFTLA-------P--
TI--DLERFQAAWETLIARTAILRTRICM----GP-RG----------RA-L---QV-----------------VS-R--
-KH--I-----P-----W--R-------HG----------T------T----LKSY-------LA------EDRKE----
-GMR------L-GQ-PLARW-----GLIPRSDDT---------------NG--GGA-IFVWTAHHSVYDGWSATLLYRRL
AAIY-F----H--------NQ-----L-PL---------------SIPYTRFVRY-VEG---K--------------DP-
-------------------V-LAAN-YWHGQL-RGEN-PMAHWP---AL-------PRPN--------YQ----------
------P----SPR-----TQ---FKGEI------------LML-------DGVEQG-VVMMSHILRAAWALVLAQY---
-------TGQ------DD-IIFAATLSGR-NAP---VSQVAEI-AAPLITTVPVRIC--I---D---RT---------QT
------VGGFLQAVQRHATD---MIEYEH-TGLQTIKTML-P---E-L--S-G------AL-----DLQNL---------
LIIQ------PA-SE--------R-D------VYQ----------AF---------PGLS-----PVPL----PL--D--
-------DF--------------------------------------------------------------DSYAVNVEC
-TL---G----RH--AVA-VEVMYDDEV-IA-P--ADLTKVMDH-FSFLVQEL-------SR-PS------ARDRL----
------LQ----E-A-----------VRISPSD-QQ-QLLEW------
>aculeacin_C2
-----EDIYPCTSIQEGLIA------VTAH-Q--PT---AYVS--------------------RQVYRLG-------N--
SI--DVDRFQAAWHTLAAVTPILRTRIVVDLEEGS-QG----------GS-L---QV-----------------VV-R--
-SP--L-----V-----W--H-------HS----------T------D----LDQY-------VA------ADETQ----
-GIQ------L-GQ-PLVRF-----ALVQ---HP-------------------TER-LLVWTAHHSVYDGWSAALLYRHL
ADIY-L----H--------DR-----I-PP-T--------------VPYSRFIRH-LLR---R--------------DS-
-------------------A-SDAQ-YWSTKL-QGD--LVVNWP---PL-------PRAD--------YQ----------
------P----RPM-----HR---DVYTM------------RLPR-----SAVHHHP-ASLLPTIIRAAWAMLMARQ---
-------AGQ-----GHR-VVFGMTLAGR-NLP---VWQVAEL-AAPTITTVPVRVD--V---D---PD---------QS
------VRDFLRTVQQQATE---MIEFEH-AGLHGIGKLV-P---E-L--R-P------VL-----EVRNL---------
LAIQ------AD-WG--------D-E------GTN-L-------------------PGLE-----ALPV----NL--Q--
-------GF--------------------------------------------------------------DIYGLTVQC
-SV---G----DD--AIT-VETRYDENV-IP-G--PHVQRLVRG-LEHVVQQL-------YS-TR------SGRER----
------LG----D-I-----------SLVSPED-RA-AILKW------
>aculeacin_C3
-----QDVYPCTPLQQGLMA------ITGR-Q--SS---AYVN--------------------RQTFTLD-------P--
SL--NLDRFQDAWRTLVAVTPILRTRIVV----GS-DSA--------TAL-H---QV-----------------VL-D--
-DE--I-----V-----W--H-------HG----------G------D----LEEY-------LR------VDQQQ----
-EMG------L-GT-PLARY-----GLVQ---DQ---------------GS--GQR-FFVWTAHHSLYDGWSTLLLYRHL
TTIF-E----S--------GE-----V-PS---------------SVPFTRFLRF-LRD---Q--------------EEE
IDD------------VSRAK-DRAA-YWMDQL-QGD--VMSNWP---PL-------PHVD--------YR----------
------P----RPG-----LE---RTRQV------------SLPT------HGSGGD-TVTASNVLRAAWALLMAQY---
-------SGH------DD-VVFAATVSGR-NAP---VQGIESI-VAPTITTVPVRVH--V---D---WT---------QD
------LTSFLDAVQQQAAQ---MIDYEH-TGLQTIKALIPP---E-S--T-P------AL-----DLRNV---------
LVVQ------TA-DE--------A-D------ALH----------QF---------PGVRPL---TTSG----AG--T--
-------EF--------------------------------------------------------------DSHALTVDC
-TL---S----PT--DLR-VAIRYDEHI-VP-T--HQVERILAH-LIHLVQQL-------YN-PTC-----VQSRR----
------LG----D-L-----------DLISPGD-QE-LIFEH------
>aculeacin_C4
-----EDVYPCTALQEGLLA------STAR-Q--TS---AYVS--------------------RQMYALS-------A--
EI--DLPRFQAAWQTLAAHTPILRTRAII----DS-EG-----------A-W---QV-----------------VV-R--
-DT--I-----V-----W--H-------KH----------S------S----LDEY-------LQ------QDEAA----
-GIQ------L-GA-PLARF-----GLVR----P---------------SS--GDP-VFVWTAHHSIYDGFTVRLLCQEL
IHIY-NA---E--------DY-----I-PR---------------PVPLTRFLRY-LTQ---I--------------NA-
-------------------A-ENQQ-YWNEQL-AGEE-VVADWP---PL-------PHAG--------YE----------
------P----RAR-----TS---IRKEV------------TMG-------LDAGPG-SIAMANVLRAAWGLVMAQF---
-------SGQ------PD-VVFAANVSGR-NAP---VPGVSEI-IAPTITTVPLRIQIGV---D---KT---------QT
------VADFLQVVQEQAIQ---MIAYEH-TGLQGIRS------------H-P------AL-----RLRNL---------
LVIQ------PA-AE--------S-D------TT---------L-DF---------PGIE-----ALPL----AV--E--
-------DF--------------------------------------------------------------DSYGLNVEC
-TL---G-----T--TIG-VQARFDDKV-VP-P--AYMTRVLDQ-FAHIVAVL-------CD-PS------LQRSS----
------LQ----E-L-----------DLLSRAD-HA-QIAVW------
>aculeacin_C5
-----EDIYPCTPLQEGFMA------ITGR-Q--SA---AYIS--------------------RQVYSLS-------T--
AVI-NLHRFQAAWETLTQTTPILRTRLMM----GP-NQ----------QA-L---QV-----------------VV-Q--
-AP--I-----V-----W--Q-------VG----------T------D----LATY-------IA------EDREA----
-VMK------L-DQ-PLVRY-----GLVM---E----------------SS--EKS-YFVWTAHHSIYDGWTMREIAQRF
AQIY-N----G--LEHA--AS-----I-PS---------------SIPYSRFIRY-LTT---R--------------DP-
-------------------V-ETAQ-YWRSQF-EGE--VVADWP---AL-------PQHD--------YH----------
------P----RPQ-----SR---IQTAV------------ASP--------APLSG-GILISTILRAAWAIVMAQY---
-------SGH------ND-IVFAASVSGR-NAP---VQQIQDI-AGPTLTTVPVRVS--V---D---KS---------MT
------VARLLQAIQQQATE---MIPHEQ-TGLQKIKKLL-P---D-STGR-T------AL-----ALRNL---------
LVIQ------PA-AE--------S-D------HSP-I--------AL---------PGLE-----ALPA----PF--E--
-------DF--------------------------------------------------------------GSFGLQIEC
-ML---G----RQ--QID-VDVQYDEEV-VA-T--AYIQRVVDH-FVHLVKEL-------AN-PD------RFQQP----
------LH----S-L------------HISPQD-EE-QILDW------
>aculeacin_C7_term
-------ILPTTDFQALTVA------GVLTTP--AA---ANCA--------------------HFLLDGQ-------G--
PC--DVERLRKSCLDLIRALPILRTAYIF----DQ-SR-----------L-L---QV-----------------VK-S--
-AY-EP-----D-----I--PIF-----HT--------E-R------T----LETK----TAEIIN-----HQLLP----
-APC------L-GE-PFTQM-----AIIE---EA---------------QS--TRH-RLLLRVTHAEYDAVSINVIWETL
RSLF-E----G--------TI-----P-PR---------------FPSFASFYYH-QQQ---R--------------IT-
-------------------A-QTYD-YWTDLL-AGS--SMPQLG------------RPIS--------A-----------
-IGQ--Y----PST-----VAHL-APRTV------------PL--------ASSLSA-GVTSAVLVKAAWAITLARA---
-------AQS------QD-VVFADTVSTR-GTV---DATQMNA-TGCCVTLLPVRVQ--L---S---SS--------ALT
------ARELLQAVREQQIQ---SFEHGH-LGFRDILHDC-T---D-W--A-T------ST-----RFTSA---------
LNHI------TE-QT--------N-G------TVA-MSG-----------------QEYA-----ISSF----DA--P--
-------D-------------------------------------------------------------ATWTVDVGVTA
-VS---R----EDG-ALD-LRMAYRPDS-IT-P--ESASEYVRM-LAETLTIL-------VD-EP--------SRT----
------VK----E-MLSGPAARSGGKGKKSSAP-VV-QITERIS----
>apicidin_C3
SKTEVEDVYPCTALQESLMV------ETAR-R--RG---AYML--------------------VETAEVP-------A--
-S--QFTRFQDAWGSAFKVYEILRTRIVL----SH-GLR--------VGA-W---QV-----------------VM-K--
-SR-PL-----R-----W--A-------EF----------P------D----VGSF-------VEFAY---D--------
-SHD------Y-GK-PLVQL-----GIIG---DSDKANKQG--------NE--DMV-KCGFCIHHAAYDGWSLSNIWQRI
YQEL-S----H--------SP-----P-SS-SFN----------HVTPYKSFIRN-LTQ---Q--------------DS-
-------------------E-QAIA-HWGEMF-AGI--SNTRLI---PRS------SRAE--------HR----------
------P----LAT-----DS---TQRTV------------QLSR-----LDDQSHL-QGKTATVAQAAWAMTICHY---
-------TAN------ND-TVFGTILSGR-ESAAGTISGIEAI-AGPTIVTVPSRTA--I---D---YG---------SS
------VSDLVAVVQRNNLS---AIRFSH-IGLEQISRIN-Q---D-C--R-Q------AC-----QFDSI---------
FVVQ------PP-LD--------T-----IMGTTS---------------------TGLV-----RQTV----DT--R--
-------GF--------------------------------------------------------------FSSPMIVEV
-QL---S--ADGE--EVT-ATMSFDPII-VS-N--HQAELMLDA-YITILNNF-------FH-SP-------EDTP----
------LQ----R-I-----------SALSPDH-IT-QIGTV------
>apicidin_C1_after_E
-----EDVYCGSPMQDSLAL------SQST-S--KDG--AYEI--------------------DITWKVT-DSGLGSP--
RI--DPDRLSEAWNAVVARHAVLRTIFLE----AT-TST-------KTSM-I--HQV-----------------VL-K--
-KY-RP-----S-----V--NLM-----VA-------DD-S-----VD---ALDRL----ASCVS------YKEKG----
-LLVD-------KK-PPHLL-----AICS----T---------------AQ--GHT-FVRLQVHHILFDGTSISPLLRDL
SKAY-Q----N--------SHGL--QT-EW-T-------------WKPFADFVRY-IRD---E--------------DRR
-------------------E-EDIA-YWKTYL-ATA--RPCHFP---AL-------TDEG--------IKHD--------
-GEV--N----QQR-----GS---VEVPL--TRD----AA-QLG-------QFLAEM-EVTMPTLIQLTWATVLRMY---
-------TAD------TQ-IVFGYLASGR-DAP---VDNIQDA-VGPFISILIHFLD--F---D---DEE-------NMA
------VADVLHRIQDRSAR---SISHQS-CSLAEIQGAL-----G-M--G-G------NS----LLFNSG---------
ISFM------SK-WT--------K-E------MQL------------------RDRSALL-----FEQI----AT--H--
-------DP--------------------------------------------------------------TEFDVSLIV
-EAGDDG----AN--GMS-VSIDYRTAA-IG-R--QHATNIAAS-FDYLLSQI-------TQ-DP--------SVP----
------LS----Q-I-----------GGISAHD-TK-QIWEW------
>apicidin_C2
-----EDVFPCTPMQEGLMV------LSAH-REGHG---AYAFAVSIYSLRVCSFTYVSSHNYSAPFKLP-------S--
DL--DRERFKFSWESTTMIHSILRSRIVP----NS-QG----------SL-I----V-----------------VQSSP-
-VH--V-----S-----E--S-------TA----------S------T----LEKH-------ME------QQRSN----
-SFG------Y-GQ-PLLRM-----TLVL---DQ---------------ST--QCH-YFVISIHHTLFDGWSFSLMWDTA
IELY-Q----G--------TQ-----L-PQ-P-------------RPSFQSFVQQ-LKN---A--------------PL-
-------------------S-SSKE-YWKSHL-VEQDREAFQFP---TV-------PSA---------HK----------
------P----IAT-----AS---ATFSF------------SFR------SRVAVSA-GVTPSVLINAAWAILLSQY---
-------TTS------SA-VNFGVTLSGR-DFP---MSYLDQV-VGPTIVTVPRQLH--V---N---SN---------QP
------VLEFLEYVQQVTAA---SIPHQH-LGMQEIRALG-L---S-A--Q-Q------AC-----NFSTL---------
ILVN------HD-MV--------D-L------GST-L-----------------SPLGIA-----PIEV----DS--V--
-------DF--------------------------------------------------------------HPYPLAVEF
-SL---G----PE--SVS-VNVGYDPIC-IG-T--SMVSHVMEQ-FEHILQSL-------CQ-SCH-----DPSERSFPV
N-----LA----AIM-----------TEVAPSQ-LR-NMLSW------
>apicidin_C4_term
-----EQIYPCTGMQEMFLY------GSEA-W--PG---AHVT--------------------QWIFSLD-------A--
SV--DILALGKAIDRCIIRYPTMRTRIVR----NV-ET---------GQL-V---QV-----------------VL-R--
-KGNEA-----P-----W--SVF-----LS----------E------D----VDLA-------ME------QERQCHW--
MHSG------L-GE-PLQRI-----SLVQ----N---------------SS--GPT-HLIWSLNHAAYDAWSLGMMLRSI
GQYY-A----N----P---RD-------DS-E------------TSLPFSGFIRH-VAKA-RN--------------TG-
-------------------S-ESRS-FWQTYL-SDM--GPQTLLFNYSS-------------------------------
-LKN--P----RQN-----RL---AVYRV----------------------SFPKRE-GKTPTSLIAAAWILLLARL---
-------THS------ID-ITIAYLVTGR-TLP---LAGIDTC-PGPLISKLPLRIR--L---P---TE---------ST
-----GICLAADIVRTEMVR---VMPHEH-TGIDAMQSLA-S---Q---DG-E------AT-----PLHAASLLGHLPFD
LAIH------PA-GH--------T-D------FSG-AKGT-----------------GIA-----HVGQ----RVVVP--
-------PP--------------------------------------------------------------GTFSAECSI
-VS---E----KDNIEVD-LAMIWDDRA-VD-K--KGVDEIIGT-WREIIT-----------------------------
------------D-----------------------------------
>aspercryptin_C1_before_E
-----EDAYPATALQEGLMA------ITQG-E--PG---TYIY--------------------QNVYELP-------A--
DI--DLAKFCAAWESVVNTTEILRTTLLP----TD-TA----------ST-Y---QV-----------------VI-KP-
-SS--I-----D-----W--K-------YP----------A------S----VEEY-------LK------SDAQQ----
-TML------Y-GE-PLARY-----ALVP---GT--------------PGG--SLS-TFIWTAHHALYDGWSLPLLWKRV
EEAY-K----G--------SG-----L-SH-QPH-----------VAPFNRFIAH-LRD---M--------------DA-
-------------------E-ATYA-FWESYL-SSS--NPPKFP---QL-------PYQT--------YK----------
------P----RVN-----NI---HQHEF------------SLT-------ATSQSS-GITTSTLIRAAWSLLMSQY---
-------TDA-----GDD-IIIGVTVAGR-NVD---VPGISEM-AAPMITTVPVRVQ--I---D---RD---------ET
------VTELLTRVQTQTVE---MMPFEH-AGLQNIAKIN-R---E-C--R-L------AC-----GFQNL---------
LVVQ------PE-ED--------E-S------TSG-S-------------------LGIK-----KIQS----PE--V--
-------GI--------------------------------------------------------------YTYALVIQC
-LL---R----GD--KVG-VQVDFDDQV-LS-S--WQVERICCQ-LEHLMGVL-------RA-SP--------NVK----
------IG----D-L-----------SLVSQKD-YT-QIMNW------
>aspercryptin_C2_after_E
-------LSPCSPMQLGLLM------SQLK-S--EG---AYEF--------------------FTIMEAT-ARE------
GV--DSAQLVAAWQQVIDRHPMLRTVFIK----SA-VP---------DRP-Y--DQL-----------------VL-K--
-EL-RA-----Q-----V--VEL-----RS----------D------D---PVHA--------LR---------------
-TLPQ-------TA-KLHQL-----AICH----C---------------EN--GRM-FCKLEINHALIDGTSMAIIERDL
KRAY-S----K--------KL-----S-SV-P-------------PLAYVDYVSF-LQE---A--------------KR-
-------------------A-ESVN-FWNDYL-QDA--QPCQFP---IL-------NDGR--------DQ----------
------S----QAL-----ES---INVEL---PGL--TKE-TLS-------AFSERW-GFTVANVVQTAWALVLRAF---
-------IGT------DS-VCYGYLTSGR-DAP---LDGIEDS-VGPFINMLVCRLK--F---D---PH---------EP
------ALVALKNTQDGFLK---AMSHQY-VSLAEMQHAL-----G-V--A-A------QG-----LFNTA---------
MSFQ------RY-SP--------E-E------SM-----------------------DLN-----LRTV----YD--Y--
-------DP--------------------------------------------------------------TEFNITVNV
-AT---R----EE--GLQ-IDLTYWTSK-LS-S--GQAVHLANT-YSTVIMEL-------LS-NP--------ETV----
------LA----D-V-----------NMLSPLD-RA-SLRDW------
>aspercryptin_C3
-----EDVYPSTSLQEGLLA------LTSS-H--SS---AYVL--------------------QAPFLLP-------P--
NI--DLDRFRDAWAKVVEANAILRTVIIS----TE-TQ----------GT-C---QV-----------------TL-R--
-QS--I-----E-----W--S-------QA----------S------T----LEEY-------LA------QDRER----
-PMG------Y-GT-ALSRY-----GLTL---DG-----------------------YFVWTAHHSIYDGWSFALMLDEV
EKRY-K----D--------ES-----V-VS---------------RPLFAEYIRF-LQR---QQ-------------GK-
-------------------T-DATA-FWKSQL-QDAS-SSSVFP---QL-------PSSL--------YE----------
------V----DVD-----RT---FKYSF------------PFS----------TKS-TVTASTLLSAAWGLTIGRL---
-------TNS------SE-VIYGSTRSGR-NID---LAQATEL-MGPTIATVPIRIS--I---D---TS---------MS
------IEDFLAAVQNQATA---AIPYEH-LGLQNISKIS-P---A-C--K-A------AC-----DFQNL---------
FVVQ------PA-VI--------S-D------STI---------------------LGMK-----RVEI----PT--K--
-------GL--------------------------------------------------------------HTYALNVEC
-IL---T---EEG--TAT-LNFEYDGKV-MQ-D--YQIQRLAGQ-FHHVVCQL-------CE-NE------DGRLK----
------VG----D-V-----------DAFSLDD-EK-QLRQW------
>aspercryptin_C4
-----EDVYPCSPLQEGLLV------AQTK-G--VG---SYDV--------------------YNIYEVT-TSKNASV--
SV--NPHVLAKAWKEVVRRHQILRTIFIQ----GL-EE---------STA-F--NQV-----------------VL-R--
-EV-HN-----A-----P--FVI-----ED------VKS-N------D---AKAL--------LQ------NLATP----
-EYPA-------FE-PWHSV-----TICS----D---------------AN--GTV-CCGIRMHHGLFDASSMDIILREV
AQAY-N----Q--------RL-------ST-P-------------APLYRDYISY-LQGL-QQ--------------GG-
-------------------N-DGLA-YWQEYL-KDL--EPCYFP---SI-------NEEA--------LG----------
------T----RTP-----QS---LQFNV---PG----LS-RIL-------LFSARK-NVTVSTILQTAWALVLRHY---
-------TST------EE-ICFGYLSHGR-DIP---LDGIDNI-VGPMINMMVLRVI--L---S---GD---------RT
------LTDILEGTRDDVLN---SLPHQH-TSLAEIHHAL-----D-L--Q-G------RS-----AFNTT---------
LSFA------SA-AA--------D-A---------------------------ENYDGIA-----FKNL----SG--S--
-------GS--------------------------------------------------------------TEYDIAVNA
-SV---V----GE--DLQ-IHFSYWSSA-LS-P--QQATAVAQA-FTNFMDIL-------TD-SS--------DLP----
------LR----D-I-----------DFTSAAM-RA-QLLRW------
>aspercryptin_C5
-----QDVYPCTPLQEGLIS------LTAR-D--HG---LYTL--------------------QAVYRLP-------E--
MI--NIQEFQLAWLAVTEELDILRTRIVD----LG-HL----------GS-Y---QV-----------------VI-SPV
ISQ--M-----R-----W--V-------YG----------N------S----LSTY-------LR------EDKEI----
-PVG------Y-GK-PLARY-----AIIE---EE-------------EEGE--QKK-YFVWTAHHSIYDGWSLGLMMDLV
EKKY-L----K--------TS-----T-IP---------------SPPFNKFIHW-LTN---L--------------DK-
-------------------A-ATRQ-YWKSTF-EAC--SAPQFP---SV-------PQH---------YR----------
------T----KAK-----AA---MTYSI------------RLP--------QKIDS-EITVPTILRTAWALNISQY---
-------TRS------DD-VVFGMTQTGR-NAP---IPGVTEI-VAPLITTVPVRVV--F---N---RS---------QT
------VGNVLQEVQNQMVA---MIPHEH-VGLQNISKFS-A---E-C--Q-A------AS-----KFENL---------
LLIQ------TQ-QD--------Q-M------VSP---------------------IGLE-----RIPV----TD--L--
-------DI--------------------------------------------------------------PAFGIVAEC
-EV---A----DG--QVL-VSVGYDSTV-VS-E--KQMTNILRQ-FDFLVNQI-------GS-ES------ARNTP----
------LV----E-M-----------HLLGDNE-IK-MLEAL------
>aspergillicin_C1
-----------SVMQEEMIV------STIA-D--PSHK-SYFE--------------------TYHFSAQ-------G--
IV--DPDQLNGAIHAVARKHAVLRSVFVH----PT-EF---------DST---NVQIA----------------VL----
-DQ--------A-----Y--TLH-----RA----------K----LLS----LQPI----GEEIRFGI------------
LPLESIGTDEWDGV-MPWKF-----SLVV---CE---------------RE--QKS-YITVRYHHALLDGWSARALLELV
QQEMLNP---G--------AV-----L-----------------KGSDFFSLVRQPLKR------------------DW-
-------------------K-QDET-LLRERL-AQIETSPILSP-----------GPVAN--------------------
-----------GDL-----RVGE-VTREV------------SISS-----DIWLPDR-PAVPARLLRLALGMTISVF---
-------RNS------DD-SLFLEITSAR-SRL---FPKDQQV-LGPVLAPQVRNIH--L---K---EH---------TT
------LGECMQLLRSS------NDPQHN-FSVSQLKSFL-T---E----S-SR------------DLDVC---------
LVCQ------TN-ESYP------S--------------------------------NGVG----HWEWI----KG--E--
-------AR--------------------------------------------------------------NDLPFILEI
-LP---P----KE--GVFFAKIRYHQNR-FE-K--QFADSFLEF-FCQTLTWMQ------ATGNS------IDHQTFA--
----AAVS----E-I-------C-----------RQGDYRQH------
>aspergillicin_C2_before_E
------AIYPCTPQQEGLIQ------TSLHGD--KS---AYFA--------------------TITVHLG-------D--
SL--NLRTFHAAWNRLVFGCDMLRTAFVS----FS-EVQ--HPPVSESNI-L---QV-----------------VL-S--
-QS--------A----------------------------E------D----VRRL-------VSL-----DNRDI----
-AFQ------F-GVVPLSA------GISQ---GS---------------VN--EPW-RLHLKIHHALYDEAFLSRIVAEL
CIVY-E----ALEM-----ES-SEAAL-PP---------------SRPFSAFVES-LCN---D--------------DP-
-------------------E-VSKG-FWKKYM-HEV--APATWP---VA-------SGIRR-------MREE--------
------N----GQD----------VEMTV---VKS--WTG-NAV-------ALGQKF-QATPASIVRAALALALAQY---
-------SQT------DD-VVFGEVSSGR-------FDHDRFT-LGPCLATHPVRIQ--I---D---RK---------SS
----SGMLKLVTQALESYLA---TTPYQH-CGLASIHRQT-A---D----P-D------LM-----AFQVL---------
FAHQ------EA-FV--------E-------YTAG-------------------SRFHVK-------------SA--K--
--L----RN--------------------------------------------------------------IGFPLVLES
-RC---D--RSTG--NLA-FECSFDRRY-LG-D--QDVDWFLRS-ICRTLDMF-------SA-GA--------RDG----
------LSD---QKLIT---------GVVDEEM-RR-AIEKW------
>aspergillicin_C3_after_E
------DIIPCTPMQRALLY------EGIA-DHESR---SYVT--------------------CRIWRIP------TD--
QA--ICSQIEGAVKSLIQRHGILRTVFHI----DP-EV----------GP-L---AL-----------------VL-R--
-DT-QS-----P-T---A--SAVG--HVKV----------K------DH-TEMEERVTSL---LC---------------
-NPD------Y-GN-PMKQAFY--VRIVH---AA---------------DG--SGA-RLIWLLHHSLIDAWSQDLLLSEL
TQILVD----G--CPT---KS-----L-IP---------------RPSFGSFARY-VTS---D--------------SRA
-------------------DHSHGK-FWSETL-NGV--QPKSLPL--SL-------MSSS--------------------
------P---INAA-----AVV--VEQAC------------NL--------AILSEN-CISPAALVSLAWSLVLSEI---
-------LDT------DD-VTHGMLFSGR-QLP---VDGVADI-IGPCISTVPIRTH--L---N---RH---------GK
------VLDLLQSTEAAIRL---AGSHST-VGVDGVARAA-G---V-E--A-P------A------LVNTL---------
LNFF------GV-RT--------D--------VLE-NDG---------LN------SILE-----LDSV--------D--
-------DG--------------------------------------------------------------LPPSITLSC
-----WQ-REVDA--NIM-VMRLERRHP-LQ-I--GIAQCLVKR-MAWYCHTL-------SH-HM--------DRK----
------LD----S-V-----------LSITSNE-DQ-LLTKW------
>aspergillicin_C4
-------VMPCTPFQEGVLS------SNDE-SGSSA---GYLA--------------------HMTVGLG-------K--
EI--DVEALKYAWQETVDHEDMLRTTFIP----ADMDMTDIRGLGQGSSL-L---QV-----------------VL-Y--
-PE-SP-----Q-AGR-V--KTM-----KTVSTP------A------TPNAALPSY-----PSLQ------GKAQQ----
------------GHIPVAAL----VAIGS--QDG---------------EG--QEC-TLLITMHHALYDEAYLSLLLKDL
SGRY-R----SIAC-----NE-----VVPQVPED----------QRIPFSTYVRF-VHS---K---------LGTAPST-
-------------------S-TAGK-FWKSYL-ADA--TPSTWP---LP-------HGMQ--------S-----------
------S---ITSV-----KSP--ETAVL--E-----WTG-NLR-------AAASKV-QVTAAAIARAALALTVAEH---
-------TNV------TD-VVLGEVSKGRPDIRGPGDARARFI-TGPCATTHPVRIR--I---A---DEGASK----RRT
------MLQLLRESFTSYME---TLPHQF-YGLSRIREQS-C---R-V----D------LL----P-FQVL---------
FVYQ------DA-FR--------Q--------KEG-LAG--------------DDAFQIQ-------------GG--N--
--L----GQ--------------------------------------------------------------MGFPIVLEC
-SCL--S---GDS--GVV-FHCTYAPDV-ID-K--PRIEWFLHH-ISQSIDAL-------VQVDP------ARSDS----
------LR----S----A-------RVPLSAQE-TR-QLELWSRCHAA
>aspergillicin_C5_nMT
--------VRQSFAQGRLWF------LDQL-H--PGST-WYLM--------------------PFGLRIQ-------G--
DL--HLDALEAAVSAIEERHETLRTTFEH----RD-GEN------------V---QV-----------------VH-P--
-FA-HR-----Q-----L--RVV-----EV-PP--AVDE-E------G----LLGA-------LK------EEQST----
-PFD------LQVH-PGWRP-----LVLR----Q---------------NK--RSH-ILSIVIHHIICDGWSVAVLLKEL
STFY-SAALHG--------KP-IHAQL-PP--------------LPIQYRDFSAW-ESQK-EQ------------RVEH-
-------------------D-RQLK-YWIEKL-TGS--KPAEFI--CDK-------RRPQ--------AP----------
------S----RQA-----IF---EEVRI---DGA--MYD-QLR-------QYCKQH-QLTPFIVLLAVFRATHYRL---
-------TRE------AD-ATIGTPIANR-GRE-----ELHDI-IGLFVNVQCIRLK--V---D---DH--------HTT
------FEDLVNQAQSTATE---AFAHQD-IPFDRIVSALQP-----D--R-E------TT--QNPLVQTV---------
FAVH------PQ-TQ----------G------KEE-L-------------------EGLL-----TEQI----LL--S--
-------RT--------------------------------------------------------------TRFDLEFHL
-FQ---E----ED--GLS-GQVVFAQDI-FF-P--ETVKAMISV-FYAVLECG-------LN-QP--------SIS----
------VA----S-M-----------ALLN--D-LS-MHDMD------
>aspergillicin_C6
-------LMPCTPFQEGVLS------NSLA-V--PGDS-GYLS--------------------VVRLGLQ-------S--
QL--DTKAMRLAWQKVVEREETLRTAFIP----VA-EDLS-SACIT-SST-F--WQC-----------------IF-N--
-----------------I----------NS----------R------E----VQRL-------LCI-----EGRNSGVDR
SALG------F-GHIPVSLILTDVPTVCK---AR---------------GV--GST-QLELTIHHALYDEAYFRWIIHEL
SREY-H----KARLA----KD--YVPLRAP----QT------SMNRIPFSIFVSQ-LQA---M--------------PK-
-------------------E-SATS-FWKSYL-NGA--PAACWP---VA-------RGLE--------------------
------S-GRITEI-----DEF--SSRSL--I-----WKG-NMH-------NLAGAR-GVTPAAISRAAVALVVAEH---
-------SGV------ED-IVLGEVSSGR-SIT---DGAAGFV-AGPCISTHPIRIR--M---Q---QRQGSRSSQHRLS
------FDQLVKQSLNSYLE---TVPYHQ-LGLPSIRRQS-----D-A--P-D------LL-----PFQVL---------
FVYQ------QA-FDF-------E--------TDS----RE----------EASHNFKVQ-------------GG--H--
--L----GR--------------------------------------------------------------FEFPVVLQA
-SC---H--PVTG--HMS-LQCMFDPTV-LI-T--EDIEWFLEH-ISQVLSSI-------AD-SS--------SQP----
------VA----R-L------------TVGDAE-EA-ALTKLSCAK--
>b2raf_C1_after_pseudoE
------SIAPCSAVQESFFV------SQAI-N--PA---SYVS--------------------NVSIRLL-STSV-EDGR
RP--ATERIVDAWTDTVRRHAMLRTAFVE----SR-DR---------AGK-F--DQL-----------------VL-R--
-PR-AM-----S-PR--I--TVC-----RS-------PS-N-----AS---TIPT--------FT---------------
--TNK-------FE-SPQRL-----CIRE----I---------------SA--DEL-ELDLEISHALVDGHSAKILLHDF
RAAY-L----Q--------AAYF---S-ER-P-------------PLPYTIFASH-QQV---A--------------LST
TN----------------VS-TGAA-YWTSYL-NGA--SQTHLP---LI-------TSNP--------------------
------R---LHRL-----ETAR-CCVPL---VSG------KLR-------AVCGLY-AITPANLFHVAWALAIRRI---
-------ALS------DA-ITFSYIVSGR-NSN---VDGAEAT-VGPLLNTLPCALT--L---T---PE---------TS
------VADALSLAKLDWQQ---GLPHQN-ISIADLPVVK-----A-R--S-L------KR-----LGNTL---------
LSIE------RE-AA--------N-S------YA--------------------FIPGTS-----MTID----AR--T--
-------SA--------------------------------------------------------------TDFDLTANI
-RF---S----EE--RID-LNLEYWASR-IA-W--PVVKAQMTA-FEDAVAFL-------LQ-EP--------EKH----
------IR----D-F-----------ASYGLQD-RD-AFRRW------
>b2raf_C2
-----EDVYPCSPLQAGLMA------ITAQ-R--SE---AYVV--------------------RRAFRLA-------A--
DL--STQRLKDAWTRLVEMLPILRTRIIT----SV-RS----------DA-L---QV-----------------VV-R--
-EQ--P-----I-----W--H-------QQ----------T------S----LEDY-------LA------ADRVA----
-PLA------Y-GT-SLSRT-----AIVE---ND-------------------SAR-YFVWTTHHSVYDGWSLAEMSHLL
AQLL-E----G--------GT-----P-SA---------------SVPVSRFIAY-LEQ---Q--------------DK-
-------------------Q-QTAS-FWKKHL-EGA--NWTRYP---AL-------PTPQ--------HQ----------
------I----NPH-----DV---LRHNL------------HVA---------PIAS-AVTTSTLLRAAWALLVATN---
-------TGS------DE-ATISVVLSGR-MAA---VHGITEL-AAPTVTSVPFRVS--A---L---PD---------QS
------VREFLAAIHEQATE---MIPYEH-TGLQNIRRMV-A---S-L--G-S------EF-----DPGHS---------
FIVQ------PA-DK--------S-E------TAV-PVAG----------------MQIE-----AGAT----SV--D--
-------AF--------------------------------------------------------------SAYPLTVEC
-TL---G--QATS--EVG-VEIRFDATV-IP-V--DDAQRLLAQ-FSHIVQQL-------AH-NA------EASQP----
------LG----Q-L-----------SLLPKED-KE-QLLEW------
>b2raf_C3
-----EDVYPCSPLQAGLMA------ITAQ-R--PE---AYVF--------------------QRVFQLH-------A--
DL--SGSQLKAAWTQLVETLPILRTRIIP----SV-QA----------VA-L---QV-----------------VI-K--
-ES--V-----V-----W--H-------ES----------T------S----LEDY-------LA------MDRAK----
-PVA------Y-GG-ALSRT-----AIVE---DG-------------------QRR-YFVWTIHHSVYDGWSTMKMMELL
EQLL-R----G--------EP-----P-FD---------------PVPVSRFAAY-LAK---Q--------------DK-
-------------------K-QATS-FWQKHF-EGA--NWSRFP---AL-------PSPQ--------YQ----------
------V----NPR-----DI---LRRKM------------CIS---------LATG-AATTSTLLRAAWALLVAAH---
-------TGS------NE-AAINVVLSGR-MAA---IEGITNL-VAPTVTTVPFYVS--V---P---QD---------QS
------VHDLLAEVHKRATE---MIPYEH-TGLQNIRRMV-P---T-L--G-S------EF-----DPGHI---------
FVVQ------PV-GE--------S-D------SET-VISN----------------MTLQ-----RDAT----TV--E--
-------AF--------------------------------------------------------------DAYALTVEC
-SV---T--QGTG--DVE-IELRYDRAV-LP-V--DAAQRLLNQ-FCHISQQL-------AL-NA------QTEVA----
------LA----E-L-----------RFLGPED-GA-QLCKW------
>b2raf_C4
-----EDVYPCSPLQAGLMA------ITAQ-R--PE---AYVF--------------------QRVFRLH-------S--
HL--STQHLKDAWARAVNLLPILRTRIVP----ST-LS----------IA-L---QV-----------------VI-K--
-EQ--P-----V-----W--L-------ES----------S------S----LDDY-------LA------QDRAV----
-PVA------Y-GG-PLSRT-----AIVE---NG-------------------NCR-YFIWTTHHSVYDGWSFMKIMEIL
NQIL-R----D--------ET-----P-AA---------------TVPMSRFIAH-LAK---Q--------------DE-
-------------------K-QTAL-FWQKHF-EDA--NWTSFP---AL-------PSPQ--------HQ----------
------I----RPS-----EI---LQGSL------------RIS---------LAAG-AATTSTVLRAAWALIVAAH---
-------TGA------DE-AVINVVLSGR-MAA---VEGIADL-VAPTVTTVPFHVS--A---S---RN---------QS
------VRDFLATIHERATE---MIPYEH-TGLQNIRRMV-P---S-L--G-S------EF-----DPGHI---------
FVVQ------PV-GE--------S-E------SGT-TMFN----------------MDLE-----REAA----SN--D--
-------AF--------------------------------------------------------------NAHALTVEC
-LI---N--QGTG--EVQ-FELHYDPTV-LP-V--DTAQRLLAQ-FGHIAQQL-------AR-EA------ESDLS----
------LS----R-L-----------QLLSSEE-KG-QLCMW------
>b2raf_C5
-----EDVYPCSPLQAGLMA------ITTQ-R--PD---AYVF--------------------QRVFKLR-------A--
DI--STHQLKNAWMQLVGTLPILRTRIVP----SV-SA----------IA-L---QV-----------------VI-Q--
-EQ--P-----I-----W--H-------ES----------S------S----LNDY-------LA------ADRAT----
-PIA------Y-GG-ALNRT-----AIVE---DR-------------------NER-HFVWTIHHSVYDGWSTIKTMELL
DRLL-H----G--------ES-----P-ST---------------PVPVSRFIAY-LGR---Q--------------NK-
-------------------E-ETAA-FWQRHF-DGA--NWTRFP---AL-------TSSQ--------HQ----------
------V----NPR-----DV---LRRRL------------KVS---------LATK-AATTSTVLRAAWALLVAAY---
-------TGA------EE-AVINVVLSGR-TAA---VEGIADL-VAPTVTTVPFHVS--A---S---RN---------QS
------VRDFLATIHERATE---MIPYEH-TGLQNIRRLV-P---Q-L--G-P------EF-----DSGHI---------
FVVQ------PA-AE--------S-E------KAA-AISG----------------IELE-----PIET----PM--E--
-------AF--------------------------------------------------------------DAYPLTVEC
-SV---G--QGTG--EIA-VEIRFDRAV-LA-I--DNAKRLLAQ-FSHIVQQL-------TH-DA------ESSQS----
------LE----Q-L-----------QLLAPED-IA-QLRKW------
>b2raf_C6_before_E
-----KDIYPCSPLQAGLMA------ITAQ-R--PE---AYIA--------------------RRVFKLH-------D--
NL--PTDRFRAAWAKMADLLPILRTRIIP----SV-SAE--------NTA-L---QV-----------------VV-E--
-EQ--P-----V-----W--C-------QS----------V------S----LNDY-------LA------ADRRV----
-PML------Y-GS-ALSRT-----GIVE---GG-------------------GCR-YFVWTTHHSIYDGWSLVKIMEIL
AQLL-R----D--------EA-----P-AA---------------SVPVVRFIAY-LTR---Q--------------DK-
-------------------A-ETTR-FWQEHF-KGAD-NWNRFP---AL-------PSSQ--------YQ----------
------A----NPR-----DV---VRRQL------------VIS---------QGMG-AATTSTVLRAAWALLVAAH---
-------TGS------DG-AAINVVLSGR-MAA---VDGITNL-VAPTVTTVPFYVS--L---P---PG---------KS
------VRNLLEEVHNRATD---MIPHEH-TGLQNIRRMV-S---S-L--G-S------DF-----DPGHI---------
FVVQ------PA-TE--------R-E------STT-PTFN----------------MDLE-----READ----ST--E--
-------AF--------------------------------------------------------------DAYPLTVEC
-SV---G--QGTA--DVA-VEVRFDRAV-LP-F--DDAERLLAQ-FSHIAQQL-------AA-NA------DADLA----
------LT----Q-L-----------QLVPSED-CT-QLSTW------
>b2raf_C7_before_and_after_E
-----EDILPCSTLQQGILL------TQLQ-S--PS---TYCI--------------------QQTCRVL-PSDPLLE--
AV--SATQLIRAWHQTVARHTVLKTILRE----PL-PG---------QQN-F--FQI-----------------VL-Q--
-QP-DI-----N-----I--VSV-----DG------IAD-G------D---VTEW--------FA------SQPKL----
-NLAES------HR-PPHRL-----TLLT----T---------------TT--GEV-YCRLDVSHTLVDASSVALILRDL
IAAY-E----G--------TL-----P-AS-G-------------GSNYSDYVAF-LEQ---R--------------DR-
-------------------R-DDLS-YWKAFL-STA--EPCILP---PQ-------EPTH--------SI----------
---D--Q----ATL-----GR---VSMRI---DD----LA-DIH-------RFRDTY-GVSIASICQLAWALVLARL---
-------TGT------HN-VSFGNLSSGR-DAP---IPGVEDL-VGPMINMLVCHLQ--L---D---WS---------AT
------VSTTARYLQKQSVE---AFDHQQ-TSLASIQHEL-----G-L--SRS------QP-----LFNST---------
LSYK------RI-PP--------S-S------A---------------------KPTAIT-----VKSL----SA--E--
-------DP--------------------------------------------------------------TEYDVNVNI
-DV---S----AT--ELG-LSIQYSTAI-VS-A--AGATRLAKS-LLQTIRVL-------SE-NA--------ERP----
------LG----Q-L-----------DLLSTED-GI-QVRTW------
>b2raf_C8_after_E
-----EDILPCSPLQQGILL------TQLR-S--PS---TYCI--------------------QQTCRIL-SSDA-QQ--
PV--SASRLVSAWLQVISRHSILRTVLLE----PL-PG---------KEQ-F--VQV-----------------VL-R--
-EP-LS-----G-----I--VNA-----DG------VAD-S------A---VSEW--------FE------SQPAL----
-DLSDL------HR-PPHRL-----TLLT----T---------------ST--GKV-YCRLDISHTLVDASSLTLIMRDL
VSAY-G----G--------TL-------PA-G-------------GSYYSAYVAF-LEG---N--------------KP-
-------------------Q-DDLS-YWTSLL-SAA--EPCLIL---PQ-------EPPQ--------SA----------
---G--Q----AKF-----AK---AFTRF---ED----LA-VLH-------RFRDTY-GVSIASICQLSWALVLAKR---
-------TGS------PN-ISFGNLSSGR-DAP---IPEVEEL-VGPMINMLVCHLQ--L---D---WS---------AR
------VSDTARKLQRQSAA---ALEHQR-TSLASLQHEL-----G-F--SRS------QA-----LFNST---------
LSYK------RQ-SP--------K-S------S---------------------QQAAIT-----IDGL----VW--E--
-------DP--------------------------------------------------------------TEYDINVNV
-DA---T----PN--GLD-INIQYSTSV-LS-T--AAATKLVES-LVKAINAV-------CE-NA--------DRS----
------LQ----E-L-----------RLLLPED-EA-QFCKW------
>b2raf_C9_term
------DILPTTHFQAQIVT------QNME-L--ER---RQLN--------------------YFAFDAN-------G--
PC--DISGLTSAFSDLAMKIESFRTGFAK----PS-GH----------RL-L---QV-----------------VY-G--
-EW-QP-----E-----V--RVF-----QT--------N-M------S----LDSF----CQDSLD-----HDMFA----
-VPS------L-SR-PMFDV-----AIVA----G---------------GT--NRH-RVIFRISHALYDGASLNQVWTTL
ETIL-S----G--------QS-----T-TP---------------FVPVGSYFQS-LQT---R--------------TT-
-------------------H-ETED-YWCKLL-QGA--TIPSI-------------STHA--------E-----------
-PQV--------SR-----LGLV-VGKPM------------ML--------PKTGRS-DFTVAVAVKAAWSMVLSQH---
-------MSS------GD-IVFAEIFSGR-STV---HPSVAGA-ISCCARAVPCRVI--F---E---PE---------WT
------LQKLLDHIRKQQID---SMKHEA-LEIQEIAQRC-L---G-W--S-E---AEAKN-----LRVSM---------
VNHQ------K--AP--------K-Q------DMS-LNT-----------------KVYK-----HAVV----GP--K--
-------NP-------------------------------------------------------------YASVDFAIET
-VE---D----GDG-SLS-AKIAYAAER-IP-D--EVATSLFGR-FCDTLETI-------LK-NP--------DCS----
------VG----H-LME-----------------MM------------
>beauvericin_C1
------TILPCTPFQYDVLD------CAAN-D--AR---HAVG--------------------HAMYEIS-------Q--
HV--HVQRFIAAWRETVRRTPALRACTFT----ST-TG----------ES-F---QL-----------------VL-R--
-ES--FVLSRIY-----W--S-------SS----------S------S----LQAA-------VL------KDETT----
-AAI------A-GP-RCNRL-----VLLE---DP---------------DT--RKQ-LLIWVFHLALVDSTVQEPILRRV
LAAY-K----SEDDQL---DS-----L-PL-TPDSSGG------SDSDSPSTLKM-PRA---F--------------DQ-
-------------------E-KATQ-FWQRQL-SGL--DASVFP---PL-------SSHL--------TT----------
------P----KAD-----AK---IEHYI------------SWP-------ASAAQH-RWSSTTVCQAALAVLLSRY---
-------SHS------SE-ALFGVVTEQV-CMF---EGQRLLI-NGPTRSVVPFRVH--C---G---PE---------QS
------VTDLLKSIASDNHD---MRQFAH-VGLCNISRIG-D---D-Q--S-A------AC-----RFQTV---------
LSVS------NR-RS--------S-E------DAA--------SGEV---------LQIL-----QESE----GF--A--
-------PC--------------------------------------------------------------ADRALLLRC
-ET---S----RQ--GAL-LVARYDQGV-IE-P--PQMARFLRQ-LGWLMEQL-------QS-AA------DDALS----
------VK----Q-L-----------DIVTRED-RA-EIDSW------
>beauvericin_C2_nMT
-------PVEQSYSQGRLWF------LDQL-D--IGAV-WYLI--------------------PYAVRMR-------G--
AL--NIDALRAALLALEQRHETLRTTFEN----QN-GVG------------V---QI-----------------VH-Q--
-RL-AK-----E-----L--KII-----DA-SS--H-GD-D------G----YLQP-------LE------QEQTT----
-PFD------LTCE-AGWRA-----SLIC----V---------------GE--DHH-VLSIVMHHIVSDGWSIDVLRQEL
GQLY-AAVLHG----D---ED-PLSAV-SP--------------LPIQYRDFSMW-QRR--QQ------------VAEH-
-------------------D-RQLQ-YWRKQL-ADC--SPAKLP--TDF-------PRPP--------LL----------
------S----GDA-----GS---VPVEI---SGE--LFQ-KLH-------RFCNVT-STTPFAVLLAAFRAAHYRL---
-------TGV------DD-AVVGTPIANR-NRP-----ELERL-IGFFVNTQCMRIT--V---D---DD---------DT
------FEGLVRQVRRTTTE---AFENED-VPFERVVSAMLPAGGG-S--R-D------LS--QTPLAQLI---------
FAVH------SQ-ENL---------G------KFE-L-------------------EGLE-----SEPV----AN--K--
-------AY--------------------------------------------------------------TRFDAEFHL
-FQ---T----RD--GLN-GYLNFAAEL-FK-L--ETMQNVVSV-FLQILRHG-------LE-QP--------KSL----
------IS----V-L-----------PLTD--G-LK-ELDSM------
>beauvericin_C3_term
-----QDVYPATHMQKAFLC------DAST-G--HP---KPLV--------------------PFYIDFP-------P--
DS--DCSTLVEACSSLVKRFDMFRTVVVE----AA-GE-----------L-Y---QV-----------------VL-E--
-HF-DL-----Q-----I--DVV-----ET--------E-E------N----VHAA----TNDFVD-----RILEV----
-PVH------L-GQ-PLIQF-----TILK--------------------QA--SSV-RVLLCLSHALYDGLSLEHVVRDL
HMLY-K----G--------RS-----L-LP---------------ANQFSRYMQY-MDH------------------TR-
-------------------K-AGCD-FWRDVI-QDT--PITVLG---HV-------DAGG--------REL---------
------E---VEAA-----RTLH-ATKII------------SIPL------QAVRSS-IITQATVFNAACALVLSRE---
-------TGA------KD-VVFGRIVSGR-QGL---PVSWQNI-VGPCTNAVPVRAR--I-IDD---DD---------DN
------HRQMLRDMQDQYLL---SLPFET-LDFDEVRRSC-T---N-W--P-AT-----AN--N---YACC---------
VTYH------DF-SY--------H-P------ESE-MEQ-----------------QRVE-----MGVL----AR--K--
-------DA---------------------------------------------------------LLKEEPVYDLGIAG
-EV---E----PDGVHLQ-VTVVAKTRL-FS-E--ERAAYLMEE-VCRLFESL---------------------------
------------------------------------------------
>beauveriolide_C1_before_E
-----QDIFPCSRTQEVFLI------SQHA-N--PE---MYQC--------------------VVVAEIK-CMKP-GL--
SL--NDDRLQNAWICVAQRHPALRTVFIE----SI-QR---------PGH-F--DQV-----------------IM-K--
-HE-AV-----P-----LECQLS-----SA-------QC-E------E---SAEG--------MF------SRRVS----
-ISKE-------KG-TTGRA-----TILR----R---------------SE--NSA-VFRLEVSHALMDGQSFGIIFHDF
AQAY-L----Q--------NE-----L-PSPT-------------AFSYDSFVAY-QEE---I--------------DR-
-------------------E-SVRA-YWSSHL-AGA--QPTRFP---TN-------GNR---------------------
---K--L----EDL-----KT---LRFRI---ELD---AA-ALQ-------KVCLEY-DATSANLCQVAWAVVLGSY---
-------TGS------KD-VCFSYVNSGR-HAP---LSSIENA-VGAFVDVMVCRMK--L---P---ET---------AK
------ISQMLSKAKQDVIQ---GLSHPG-SLLFEEKKHG-----H-G--V-S------DL-----RGNTI---------
ITFQ------MG-VR--------D-E------ES--------------------AGSDLQ-----IVML----DE--I--
-------TA--------------------------------------------------------------SDYDISLNI
-QP---C----HG--GLD-IRLDYWLSR-ID-Q--EIIESVAES-FQTALACM-------C--SD--------DIP----
------LR----D-V-----------NVVCTQE-IE-QLRR-------
>beauveriolide_C2_after_pseudoE
-----EDMYPCTPMQNGILM------SQAR-S--PG---MYQT--------------------QVVWQLQ-SPDS-RI--
NL--DVERIMHAYQTLTDRHPMLRTIFVP----RT-SNA-------GDGA-F--DQI-----------------VI-R--
-RY-RI-----N-----V--VHQ-----VC-EQ--------------D---SVEAL-------LA------TMTNP----
-SAVD-----YGDG-PNHKF-----MVYS----T---------------PS--NLT-YGHLVINHALSDGFSLSLLEKEL
TEAY-E----G--------TL-----TPDS-K-------------APPYSAYLSF-LKQ---R--------------ST-
-------------------K-EALQ-YWINNL-ESA--EACFLP---AM-------VERK--------IQNESETDI--V
SLPA--P----SRR-----QS---TTASL---EG----VE-SLR-------KFSEKH-SVTMANVFQLAWALVLSKF---
-------VRS------DD-VLFGYVSSGR-DVP---VHEAHQI-FGPFVNILVSRIK--L---D---WD---------SS
------IAESLQSVQKRFFE---NLGQQR-TPLVDIWHAL-----K-T--G-G------RG-----LFNTY---------
LSYR------QL-SS--------A-D---------------------------GQRSGLF-----QHTI----AI--L--
-------GD--------------------------------------------------------------SEYDAGVDI
-VA---S----SN--KVS-VTLDYLPSF-MG-H--DAATRIVDC-LLQTVQSL-------TQ-SE--------AFL----
------LR----N-V-----------TTTTGQD-IR-QICQW------
>beauveriolide_C3_before_E
-----EDIYPCTPLQEGLMV------VTAQ-Q--PR---AYIA--------------------RWAFQMP-------D--
NI--NLERFQGAWQTLSRAVPILRTRIVP----GR-LS----------GA-L---QV-----------------VV-R--
-GD--C-----K-----W--H-------TS----------H------D----LDQY-------LS------DDVAQ----
-SMA------Y-GT-SLIRL-----AYIN---H----------------SN--GCR-DFVWTAHHSIYDGWSLPMLLEAL
SRIY-L----F--------NE-----V-PE-S-------------FPPYSNFIQY-IQA---Q--------------DL-
-------------------A-EATA-FWRSEL-QGN--LGEPFP---AL-------PKPS--------YQ----------
------P----EPA-----RI---IRCTI------------NVE---------SVNR-LVTLASLLRAAWAATVSSH---
-------TGG-------T-ALFAMPLSGR-NAP---VKGILDM-MAPTVTTVPVRIQ--V---D---EK---------QA
------VHDYLAAVQQQASN---MVPFEH-SGLHHVRSMV----------G-R------DI-----NPQHL---------
FAIQ------SA-PP--------G-K------ATF-E--------EL---------LGMK-----ELTL----PM--D--
-------GF--------------------------------------------------------------DNYALIVEC
-FI---N-SREGA--SIE-ILARFDDNV-LS-H--TQVQHLLSR-FKHIFGQL-------SQ-VSAGNNDNTSSML----
------MG----G-L-----------EYISPEE-VA-QLAIL------
>beauveriolide_C4_after_E_term
-----EDIYPCSPAQESILR------SQAR-D--SS---TFHV--------------------RSACEFR-AREA-----
VV--NPEALIRAWQTVVARHAILRTVCVP----PT-CD---------GES-F--YQA-----------------VL-K--
-QY-EP-----Q-----V--STV-----RC-ET-----A-E------D---VDEA--------FK------DEGGL----
-RYPK-------WK-PEHQL-----TLCL----T---------------ST--GQV-FFRLLINHTLVDVSSLQLIMNEV
TLAY-E----D--------GI-----L-DT-A-------------APSFSKYIAF-LQE---S--------------SV-
-------------------S-ESMK-YWTSRL-AGA--QPHCLP---VS-------ATVG--------DG----------
-----------QSR-----DN---AHLEM---SN----LE-PLW-------RFRDRY-GITIANILQLAWAFVLAKH---
-------SGS------RD-VVFGYVANGR-DAP---VDGVSHM-AGPLINVMVSRIW--L--GD---KQ---------RS
------VAKTAEQVQNDFME---AFRYQR-VSLADIEQVT-----G-L--S-E------RQ-----MLHTV---------
VSIV------RD-PG--------S-R------RS--------------------SDAGVS-----VHGQ----SA--T--
-------SL--------------------------------------------------------------AEYDVSLNA
-AC---G----ED--AIK-LSLEYSSRY-PG-S--VSAKGLLDN-LQKAVLDL-------AE-NG--------EAS----
------IE----E-M---------------------------------
>chrysogine_C2_term
VLENVIEASPATEFQAMTLY-----------N-------FYSR--------------------YLWIALP-------D--
GV--DEERLKAAYNSLVQKHSILRTVFYT----NA-DG----------SI-V---QL-----------------TL-R--
-DM-PV-----A-----L--THYT----DV----------D------D----MEKH-------CAD-----DSLSM----
-GVP------IDGN-PGIQA-----QLLK----L---------------KD--SRK-ILALRLPHALFDGMSLSTICDDL
NSAY-K----G--------QE-----M-SP---------------CGQFSDHVRQ-VWE---K--------------RR-
-------------------P-ETYQ-VWKDVL-QDT--PITVMD---SESLPVA--KKTA--------SAQV--------
------S----DEP-----QL---VTATL------------ETG-------PISTPR-NSTTATLVKLAWAITLSKLFTL
GQ---NDNSL------GD-VVFGQVVHGR-VLG---IPHEDRI-IGPCLNIIPVRVH--F---P---SS---------PE
------KHDLLSQVQQQHVQ---TMAVQN-LGLGEITRNC-T---T-W--E-S------GT-----RFGSF---------
IRFQ------NF-TN--------S-QES----TCD-FDG-----------------HACE-----TGLY----SL--P--
-------NR--------------------------------------------------------------PSKTADVLV
-AP---K----GS--RLS-IAMTVSSEV-MD-E--EAADYVVRY-FGDVMESL-------SR-DE--------EAC----
------------SYL---------------------------------
>chrysogine_C1
-----EDAYPCTHMQQGLLA------LTAQ-N--SR---AYIG--------------------TYFWQLA-------S--
GV--DMDRFKQAWQDVWQHNPILRTRAVQ----TP------------EGL-L---QV-----------------VV-R--
-AD--M-----P-----W--E-------LV----------S------S----VTGF-------ST---------------
-KID------INEG-PLARF-----YLSA---D------------------------TFRLDIHHALFDEWSLDLLLAQV
QQAY-A----G--------EA-----L-QM----------------KPFSPFVRH-ILQ---Q--------------DH-
-------------------L-SSEK-FWRQQF-SSL--EVEHFP---PT-------ASKV--------GD----------
------T----TKT-----NV---LERDL------------PLD--------AGMST-KYTISSVVRLAWAILLWHQ---
-------TGS------ED-VVFGATVSGR-NAS---IDGIDQI-SGPTLASLPVRIK--L---P---TG---------SS
------VQDGLAEVQDQFVN---MIPHEQ-TGLSRIRQYS-N---E-A--A-E------AC-----NFQNL---------
LVVQ------PH-EQ--------K-V------DSA-VFRSS---------------TGGA-----ASSD----NT--T--
-------AF--------------------------------------------------------------ASYPLVLTC
-RP---D----EG--RVN-FKAAFDSDL-IT-S--ETIEGLLRQ-LSHVVRQI-------MT-SE--------SVA----
------IR----D-I-----------STVPPQD-ME-KLQMW------
>cyclo_C1_after_E
-----EDIYPCSRMQQGILL------GRKR-D--SS---YYAV--------------------HDTFEIR-ATG--SG--
KP--NLDRLVNAWQKVVSHHAMFRTIFVE----NL-TP---------RDP-F--CQV-----------------VL-K--
-SY-DA-----T-----P--VFL-----QS-SG-----E-K------D---VLAT--------FD------KEDPK----
-DYSE-------PE-PAYRF-----SICQ----T---------------PT--GRL-FARIEISHAAMDGNSISIILRDL
QLAY-A----G--------RL-----E-ES-P-------------QPLFKDYIQY-MQD---A--------------PN-
-------------------E-ASIS-YWRSYL-DQA--KPCHFP---AL-------TDGQ--------QS----------
------A----KAL-----RS---IPVNF---GA----LD-ELQ-------TVCEKR-GITLANVFNAAWGLTLRAF---
-------CGS------DD-VSFSYMASLR-DVS---ADGVQWV-VGPVINLLICRMK--V---A---DD---------AK
------LSDVLHQIQNDYME---SLPYRH-TSLIEIQHAL-----K-L--S-D------TN-----LFNSG---------
VSYR------RL-PS--------S-K------DA--------------------VSSEIE----CAEVG----SI--H--
-------DP--------------------------------------------------------------AEFPVFINI
-EA---M----DT--TAR-IDLNYWTTN-LS-D--SQAANVANT-YLRCLENV-------VS-NI--------DCE----
------IR----Q-L-----------NNLSEDN-RA-QIMAW------
>cyclo_C2_before_E
------DIYPCSAVQEGLLT------LSIK-H--NG---AYVA--------------------QPSFRLA-------A--
GI--DVGKFKQAWQQTVSDLEILRTRIVH----TE-AM----------NF-A---QV-----------------VL-K--
-DG-PI-----S-----W--V-------EA----------E------S----FDSL-------PN------DFLHL----
-PKQ------N-GA-ALTGY-----AMVH---PR---------------GS--SDS-YFVWSVHHALYDGWSIPLVFRKV
EENY-F----S--------SQ-----P-KR-A-------------GTPYSLFIDY-LAK---K--------------DM-
-------------------E-ESDA-FWKSYL-TDL--SSTPFP---HN-------KNAV--------------------
------P-DAMRAG-----NT---QYHNM------------KLS-------RTRNSV-DFTIPVLMRAAWAIVIATH---
-------TAS------GD-VCFGETLSGR-NID---LPGVADI-AGPVLTTVPTRVQ--V---D---NA---------MS
------TMQYLQKIHQSTTE---MIPHLH-SGLQRIRQLN-K---D-T--S-E------GC-----NFQNL---------
LVIQ------PG-DG--------E-L------DNK---------------------IWID-----EKRE----TS--E--
-------DF--------------------------------------------------------------FTHPLVVEC
-GI---T----KT--SIS-FTVHHDELV-IS-G--WHTKRLTEQ-FAHVLQQL-------IA-LPK-----NSTSK----
------LE----D-L-----------EVVSPED-KA-EIGTW------
>cyclo_C3_after_E
-----EDIYPCSPMQEGLLL------SQLR-D--PN---AYMF--------------------HTVFEIK-DGK--SG--
KV--DAEGVARAWQALVDRHPVLRTIFVD----SN-YT---------GGS-F--DQL-----------------VL-K--
-NL-SD-----N-----I--LRV-----QC-QDS---QV-E------E---KLAA--------IS------LRDRN----
-AMRQ-------AK-LSHQL-----TVCK----T---------------NT--GRV-ILKLEMNHAIIDGGSVDVLLRDL
TLAY-E----R--------KI-----A-EG-S-------------GPLFSDYIKL-IRT---Q--------------SH-
-------------------S-DALS-HWKEYL-GGV--HPCHL----AP-------SAVF--------E-----------
---A--K----REL-----KG---VKMNF---QR----FP-ELL-------KFCERS-SVTLANLTLSAWAIVLRQF---
-------VGS------DD-VCFGYLSAGR-DAP---VDGIQDM-VGIFINMLCCRVQ--F---S---DQ---------QT
------LTDVSKSVQDDYIR---CIPHQS-CSLASIQHEL-----G-W--Q-G------QS-----LFNTT---------
LSIQ------NH-SV--------A-G------GPK--------------------DKGLS-----FDLQ----HA--H--
-------DP--------------------------------------------------------------SEYAVTVNV
-EI---A----RG--QEG-ILLRYWNDI-VS-D--EEAQSLADT-IAKVFTGF-------IE-SP--------AAT----
------LS----Q-S-----------TFASEAE--P-ESVDW------
>cyclo_C4_term
------DVLPVTDFQAMSLT------ATLF-K--SR---WMLN--------------------YFYLEGN-------G--
PL--DLRRLRESCLKVVAAFDILRTVFVC----FH-DQ-----------F-F---QV-----------------VL-R--
-KI-RP-----S-----I--FVY-----ET--------D-R------A----LDEF----TMTLQQ-----RDREY----
-GPRE-------GE-QYVQF-----YVVK---KK---------------NS--DQH-RIMIRLSHTQYDGVCLPKIMAAI
KHGY-E----G--------TP-----L-PP---------------VTPFAGYLRQ-LPG---T--------------IT-
-------------------P-DHYR-HWTDLL-KGS--HMTQVV---RR-------RGTS--------MF----------
--QN--V----GAF-----TE---IHRKI------------EIS-------PTAL-G-NVTIATVMQAAWALALAKL---
-------SAQ------SD-VIFGLTISGR-NAT---VPGIEST-VGPCVNVIPVRVK--F---D---EK---------WT
------GVDLFRYLQDQQVS---NMPFES-LGFREIIKQC-T---D-W--P-D------WT-----YFTTS---------
VFHQ------NV-DY--------E-G------NMQ-LDN-----------------NKYR-----MGGV----GV--N--
-------D---------------------------------------------------------------NLADLTMVS
-RP---S----GER-GLD-VTLGYSEKGPVM-P--SFASKVLDM-ACEIAQSL-------VA-NP--------TAS----
------LP----S------------ASMLRSLP-PQ-TIDDQ--P---
>cyclochlorotine_C5_term
EANQVEDILPANGFQVDYIH------NKEE-P-------LGLR--------------------YAYLDIG-------P--
DV--QWQRLIQACRTMLQGYECFRARFIL----YK-GRY------------Y---QI-----------------IL-R--
-DA-PF-----I-----I--EEI-----SA--------T-Q------Q----IAIF----SQQLCR-----ADLHAAS--
----------L-SD-VFSKM-----TLVN----V---------------GI--NRR-RVILRLSHMQHDGWCTTQLLNAV
AAAF-N----S--------LE-----I-EK---------------TPKWTSVLHY-RHL------------------MV-
-------------------E-ESCR-YWRTKL-QGA--TQITPS--------LVYKPGGS--------------------
------K---VRTL----------RSYALS-----------NFH-------ASDDNR-RTRPTVVVNVAWALILEQL---
-------AGH------QD-VVFGNVTTGR-NGN---MPGLDSV-VGPCVNMLPMRLQ--L---Q---SH---------ST
TNREHKLRDLVEASAQQVDD---GAFHNG-LDWDELIDKC-T---T-C--V-S------GS-----RYKSA---------
VHFR------NM-EF--------E-P------ELS-LGG-----------------DRVV-----VQWY----ELV-E--
-----------------------------------------------------------------------TPRWTTVLV
-YP---E----EN--VLR-LWLLADPAQ-IG-D--DGADEILHM-LAGYCEEI-------VQ------------------
------------S-L---------------------------------
>cyclochlorotine_C1
-----EDVYPCTPLQEGLIT------ASIS-K--ST---AYVG--------------------QKAFLLP-------D--
GI--NFERLALAWQRVVQTHQILRTRIFD----TE-SH----------GL-L---QA-----------------VL-T--
-DG--K-----V-----F--LGI-----QK----------R------D----LKSY-------LE------DDNDR----
-KMG------L-GT-ELCRC-----AIVR---ES-------------------GCS-YFVLTMHHAIYDGWTLPRIGSEV
FKAY-Q----G--------VR-----V-EP---------------NMGFNAFIKH-IKS---L--------------PS-
-------------------Q-TANK-FWAHQL-ANPG-ESAVFP---IV-------PLYI--------QE----------
------P----KSD-----ST---VSKRF------------PVP--------QNANS-GVSMPSLLRSAWALLVSKL---
-------SDS------ND-VTFGATVSGR-NVP---IYGIKDL-LSPTISTVPVRVK--I---D---KD---------SN
------IETFIATVQDDSLS---AIPFEN-FGLQNIRKIN-T---D-T--R-E------GS-----KFQTL---------
FVVH------PP-NS--------T-T------PDQ-TLNLSLADHEL---------KDILENL--DISS----VL--S--
-------NF--------------------------------------------------------------NEYGLMVIV
-TQ---E----QD--SLI-VQASYDSRV-LE-T--DQVILLLDQ-FAHVAEQI-------GQ-PA------NLACK----
------VQ----E-L-----------QFASGKD-VE-TIWTW------
>cyclochlorotine_C2
------DIYACTPFQEGVFA------LTAS-N--SS---AYVQ--------------------HTELRFS-------D--
EL--NLDQVLDAWVSVIAANPILRTRFIQ----SE-DA----------KL-M---QV-----------------VV-RP-
-QK--Q-----A-----W--K-------WY----------Y------S----PQEY-------LS------EAENI----
-PFG------L-GD-PLFCF-----GLVR---HG-------------STSS--PGH-TLIWTLHHAVYDAWTMDLILRQV
SSCY-Y----G--------EK-----Q-AE-S-------------GPDYSVFVDF-LRH---Q--------------ES-
---------------------ESAN-WWKSYL-SGSS-DASIFP---KM-------PISA--------AE----------
------S----QID-----NT---IRKEF------------AMP--------NIVPP-GYSPAVILRAAWAAAVARY---
-------TGD------ES-VLFGETRLGR-NVP---VSGIDKL-LGPTIASVPLLVH--I---D---RE---------QT
------IGSLLYAIREDGLQ---MQPFEH-LGLQNISHIS-E---D-T--K-A------AC-----KFQTL---------
LVFL------EN-AE--------DVD------SSS-I-------------------FKID-----ETID----DI--R--
-------NF--------------------------------------------------------------NSYYLLVYF
-TL---N----QK--GLV-AQAVFKDSA-IS-S--GQVEFLLEQ-VQSIFSKL-------CE-SP-------LDTP----
------LR----S-L-----------DLASEQD-LA-KIWNW------
>cyclochlorotine_C3
------DIYPCTPLQVELFS------LTMK-Q--PQ---AYIK--------------------RSVFEVP-------T--
SV--NFEKLIESWDSVFDINAILRTRFVE----VD-DL----------GL-L---QV-----------------VI-K--
-GH--Q-----R--------K-------KY----------G------S----LDSF-------IQ------ACSQE----
-RLD------F-GS-PLSHL-----AVVE---DS-------------------VAL-KIAWTIHHALYDEWSTLIIEEQL
RQAY-R----S--------RC-----I-PR---------------PPDYSEFVRY-IRT---N--------------NH-
-------------------E-EARG-FWRNSL-AGCI-SAKIYP---EL-------PVGN--------YQ----------
------V----RPR-----KA---FKRSL----------------------QYSARP-GVNIQATIHAAWALIVSRL---
-------SAS------DD-VVFSTTLAGR-NAP---VAGIEQM-VGPTITPVPIRVK--L--GN---QK---------QS
------VQSMLDMIEKDIAK---MAPYQH-IGTKNIERIN-D---D-T--R-A------AC-----KFRTL---------
IVVT------PT-SY--------S-T------THE-L-------------------QDIKTETYGVNSE----EG--Q--
-------AF--------------------------------------------------------------HTIPLVLFF
-FP---G----ES--GLD-LEIVFDPVI-LH-E--REIERLTGR-LETVLSAF-------ST-ANS--------------
------VS----D-I-----------QCIGRED-LE-DVWKW------
>cyclochlorotine_C4
-----KDVYPCTPLQESMLA------ATIR-D--PR---AFIS--------------------MRVYRIR-------Q--
GV--DLVRLENAWATVVAQHPILRTRLVD----LE-HH----------GL-T---QA-----------------IF-E--
-ES-HI-----I-----W--Q-------TY----------V------D----MDSF-------LR------HYEEQ----
-KMG------P-TT-TLTRW-----ALID---EA-------------------DDW-KLVWTIHHAIYDGWVLPIVEEEV
RKTY-F----G--------SE-----Q-DK-Q-------------YLDMKPLVKY-ILQ---E--------------EK-
-------------------A-KSID-FWARLL-AGSE-ESIVYP---PL-------PSHK--------YE----------
------S----SPA-----TY---LERTI------------SAD--------LSSSR-GINLSALLYGSWSVLVSHM---
-------TGI------PK-VSFGAILTGR-NAP---VDGIDRM-IGPAVTTVPILVD--A---N---PS---------FS
------VRKFMDRLQDMTVQ---RMPHEH-LGVHAIRRIN-D---A-C--E-A------GC-----RFQTV---------
LVIQ------PP-GG--------N-GH----DTSN-I------QDSF-LM-EEVDETTIE-----GFPD----QH--S--
-------VL--------------------------------------------------------------NQYGLMIEI
-LP---R----GK--EIK-VRASFDSNL-IS-T--SQLSKTISR-WERIINQI-------SQ-TLSQ----GVHTT----
------IQ----S-L-----------DSLSQQD-IE-EIWTW------
>cyclosporine_C1
------EPVEQSFAQGRLWF------LHQL-K--LGAS-WDIT--------------------PAAIRLR-------G--
HL--DIDALNAASRALTQRHETLRTTFKE----QD-GVG------------V---QV-----------------VH-A--
-SGLER-----G-----L--RIV-----DA-SS-------R------D----LAQL-------LA------EEQTM----
-KFD------LESE-PAWRV-----ALLK----V---------------AE--DHH-ILSIVVHHIISDSRSLDIIQQEL
GELY-TAASQG--------KSISACPL-GP--------------IPIQYRDLTTW-QNQD-EQ------------VAEQ-
-------------------E-RQLG-YWIEQL-DNN--TPAELL--TEL-------PRPA--------IP----------
------S----GET-----GK---ISFQI---DGS--VHK-ELL-------AFCRSQ-QVTAYAVLLAAFRVAHFRL---
-------TGA------ED-ATIGAPVANR-DRP-----ELENM-VAPLATLQCMRVV--L---D---ED---------DT
------FESVLRQIMSVMTE---AHANRD-VPFERIVSALLP---G-S--T-D------TS--RHPLVQLM---------
FALH------PA-QDT---------G------RAR-W-------------------GFLE-----AETL----QS--A--
-------AP--------------------------------------------------------------TRFDMEMHL
-FE---G----DD--RFD-ANVLFSTGL-FD-A--EAIRSVVSI-FREVLRRG-------IS-EP--------AVH----
------VK----T-M-----------PLTD--G-LA-AIRDM------
>cyclosporine_C2_nMT
-------PVEQSFAQGRLWF------LEQL-N--TGAS-WYNV--------------------MLTVRLR-------G--
HL--DVDALGTALLALEKRHETLRTTFEE----RD-GVG------------M---QV-----------------VH-S--
-SL-MG-----E-----L--RLI-----DI-SE--K-SG-T------A----AHEA-------LM------KEQST----
-RFD------LTRE-PGWRV-----ALLK----L---------------A---DHH-IFSIVMHHIVSDGWSLDLLRHEL
GQLY-SAALRG--------QD-PLSRL-EP--------------LPIQYRDFAVW-QKQDSQQ------------KAAH-
-------------------Q-RQLE-YWTKQL-ADS--TPAELL--TDF-------PRPS--------IL----------
------S----GKA-----GK---VPVAI---EGS--LYD-TLQ-------VFSRTH-QVTSFAVLLAAFRAAHFRL---
-------TGS------DN-ATIGVPSANR-NRP-----ELENV-IGFFVNTQCIRIT--I---D---EN---------DN
------FESLVRQVRSTTTA---AQDNQD-VPFEQVVSSLMP--SS-S--R-D------AS--RNPLVQLM---------
FALH------GQ-QDL---------F------KIQ-L-------------------EGTE-----EEVI----PT--E--
-------EV--------------------------------------------------------------TRFDIEFHL
-YQ---G----AS--KLS-GDIIFAADL-FE-A--ETIRGVVSV-FQEVLRRG-------LQ-QP--------QTP----
------IM----T-M-----------PLTD--G-IP-ELERM------
>cyclosporine_C3_nMT
-------PVEQSFAQGRLWF------LDQL-N--VGAT-WYLM--------------------PFAVRLR-------G--
PL--VVSALAAALLALEERHETLRTTFIE----QE-GIG------------M---QV-----------------IH-P--
-FA-PK-----E-----L--RVI-----DV-SG--E-EE-S------T----IQKI-------LE------KEQTT----
-PFN------LASE-PGFRL-----ALLK----T---------------GE--DEH-ILSTVMHHAISDGWSVDIFQQEI
GQFY-SAILRG--------HD-PLAQI-AP--------------LSIQYRDFATW-QRQI-FQ------------VAEH-
-------------------R-RQLA-YWTKQL-ADN--KPAELL--TDF-------KRPP--------ML----------
------S----GRA-----GE---IPVVV---DGL--IYE-KLQ-------DFCRIR-QVTAFTVLLAAFRAAHYRM---
-------TGT------ED-ATIGTPIANR-NRP-----ELEGL-IGFFVNTQCMRIT--V---D---VE---------DS
------FETLVHQVRETTLA---AHANQD-VPFEQIVSNILP---G-S--S-D------TS--RNPLVQLM---------
FALH------SQ-QNL---------G------KVR-L-------------------EGIE-----EEII----SI--A--
-------ET--------------------------------------------------------------TRFDIEFHL
-YQ---E----AE--RLN-GSIVYAADL-FV-P--ETIQSVITI-FQGILQKG-------LG-EP--------DMP----
------VA----S-M-----------ALDG--G-LE-SLRST------
>cyclosporine_C4_nMT
-------PVPQSFAQGRLWF------LDQL-N--FGAT-WYLM--------------------PLAVRLR-------G--
AM--NVHALTAALLALERRHELLRTTFYE----QN-GVG------------M---QK-----------------VN-P--
-VV-TE-----T-----L--RII-----DL-SN----GD-G------D----YLPT-------LK------KEQTA----
-PFH------LETE-PGWRV-----ALLR----L---------------GP--GDY-ILSVVMHHIISDGWSVDVLFQEL
GQFY-STAVKG--------HD-PLSQT-TP--------------LPIHYRDFALW-QKKP-TQ------------ESEH-
-------------------E-RQLQ-YWVEQL-VDS--APAELL--TDL-------PRPS--------IL----------
------S----GQA-----GE---MSVTI---EGA--LYK-NLE-------EFCRVH-RVTSFVVLLAALRAAHYRL---
-------TGS------ED-ATIGTPIANR-NRP-----ELEQI-IGFFVNTQCIRIT--V---N---ED---------ET
------FESLVQQVRSTATA---AFAHQD-VPFEKIVSTLLP---G-S--R-D------AS--RNPLVQLM---------
FAVH------SQ-KNL---------G------ELK-L-------------------ENAH-----SEVV----PT--E--
-------IT--------------------------------------------------------------TRFDLEFHL
-FQ---Q----DD--KLE-GSILYSTDL-FE-A--VSVQSLLSV-FQEILRRG-------LN-GP--------DVP----
------IS----T-L-----------PLQD--G-IV-DLQRQ------
>cyclosporine_C5_nMT
-------PVPQSFAQGRLWF------LDQL-N--VGAT-WYLM--------------------PLGIRLH-------G--
SL--RVDALATAISALEQRHEPLRTTFHE----ED-GVG------------V---QV-----------------VQ-D--
-HR-PK-----D-----L--RII-----DL-ST--Q-PK-D------A----YLAV-------LK------HEQTT----
-LFD------LATE-PGWRV-----ALIR----L---------------GE--EEH-ILSIVMHHIISDGWSVEVLFDEM
HRFY-SSALRQ--------QD-PMEQI-LP--------------LPIQYRDFAAW-QKTE-EQ------------VAEH-
-------------------Q-RQLD-YWTEHL-ADS--TPAELL--TDL-------PRPS--------IL----------
------S----GRA-----NE---LPLTI---EGR--LHD-KLR-------AFCRVH-QATPFVILLAALRAAHYRL---
-------TGA------ED-ATLGTPIANR-NRP-----ELENM-IGFFVNTQCMRIA--I---E---EN---------DN
------FESLVRRVRSTATS---AFANQD-VPFESIVSSLLP---G-S--R-D------AS--RNPLVQVI---------
LAVH------SQ-QDL---------G------KLT-L-------------------EGLR-----DEAV----DS--A--
-------IS--------------------------------------------------------------TRFDVEFHL
-FE---H----AD--RLS-GSVLYAKEL-FK-L--RTIESVVSV-FLETLRRA-------LD-QP--------LTP----
------LA----V-L-----------PLTD--G-VG-EIASK------
>cyclosporine_C6
--------AEQSFAQGRLWF------LDQL-N--LGAT-WYLM--------------------PLAIRIR-------G--
QL--RVAALSAALFALERRHETLRTTFEE----SD-GVG------------V---QI-----------------VG-E--
-AR-NS-----D-----L--RVH-----DV-ST--G-DD-G------E----YLEV-------LR------REQTV----
-PFD------LSSE-PGWRV-----CLVK----T---------------GE--EDH-VLSIVMHHIIYDGWSVDILRGEL
GQFY-SAALRG--------QD-PLLHA-NP--------------LPIQYRDFAAW-QREA-KQ------------VEEH-
-------------------Q-RQLG-YWSKQL-VDS--TPAELL--TDL-------PRPS--------IL----------
------S----GRA-----GS---VDVTI---EGS--VYG-ALQ-------SFCRTR-SVTTFVVLLTVFRIAHFRL---
-------TAV------DD-ATIGTPIANR-NRP-----ELETL-VGCFVNTQCMRIS--I---A---DD---------DN
------FEGLVRQVRNVATA---AYANQD-VPFERIVSALVP---G-S--R-N------TS--RNPLVQLM---------
FAVQ------SV-EDY---------D------QVR-L-------------------EGLE-----SVMM----PG--E--
-------AS--------------------------------------------------------------TRFDMEFHL
-VP---G----DQ--KLT-GSVLYSSDL-FE-Q--GTIQNFVDI-FQECLRSV-------LD-QP--------LTP----
------IS----V-L-----------PFSN--A-IS-NLESL------
>cyclosporine_C7_nMT
-------PVEQSFAQGRLWF------LEQL-N--LGAS-WYLM--------------------PFAIRMR-------G--
PL--QTKALAVALNALVHRHEALRTTFED----HD-GVG------------V---QV-----------------IQ-P--
-KS-SQ-----D-----L--RII-----DL-SD--AVDD-T------A----YLAA-------LK------REQTT----
-AFD------LTSE-PGWRV-----SLLR----L---------------GD--DDY-ILSIVMHHIISDGWTVDVLRQEL
GQFY-SAAIRG--------QE-PLSQA-KS--------------LPIQYRDFAVW-QRQE-NQ------------IKEQ-
-------------------A-KQLK-YWSQQL-ADS--TPCEFL--TDL-------PRPS--------IL----------
------S----GEA-----DA---VPMVI---DGT--VYQ-LLT-------DFCRTH-QVTSFSVLLAAFRTAHYRL---
-------TGT------LD-ATVGTPIANR-NRP-----ELEGL-IGFFVNTQCMRMA--I---S---ET---------ET
------FESLVQQVRLTTTE---AFANQD-VPFEQIVSTLLP---G-S--R-D------TS--RNPLVQVM---------
FALQ------SQ-QDL---------G------RIQ-L-------------------EGMT-----DEAL----ET--P--
-------LS--------------------------------------------------------------TRLDLEVHL
-FQ---E----VG--KLS-GSLLYSTDL-FE-V--ETIRGIVDV-FLEILRRG-------LE-QP--------KQR----
------LM----A-M-----------PITD--G-IT-KLRDQ------
>cyclosporine_C8_nMT
-------PVEQSYAQGRLWF------LDQF-N--LNAT-WYHM--------------------SLAMRLL-------G--
PL--NMDALDVALRALEQRHETLRTTFEA----QK-DIG------------V---QV-----------------VH-E--
-AG-MK-----R-----L--KVL-----DL-SD--K-NE-K------E----HMAV-------LE------NEQMR----
-PFT------LASE-PGWRV-----ILLR----L---------------GP--TEY-ILSLVMHHIISDGWSVDILRQEL
GQFY-SAALRG--------RD-PLSQV-KP--------------LPIQYRDFAAW-QKEA-AQ------------VAEH-
-------------------E-RQLA-YWENQL-ADS--TPGELL--TDF-------PRPQ--------FL----------
------S----GKA-----GV---IPVTI---EGP--VYE-KLL-------KFSKER-QVTLFSVLLTAFRATHFRL---
-------TGA------ED-ATIGTPIANR-NRP-----ELEHI-IGFFVNTQCMRLL--L---D---TG---------ST
------FESLVQHVRSVATD---AYSNQD-IPFERIVSALLP---G-S--R-D------AS--RSPLIQLM---------
FALH------SQ-PDL---------G------NIT-L-------------------EGLE-----HERL----PT--S--
-------VA--------------------------------------------------------------TRFDMEFHL
-FQ---E----PN--KLS-GSILFADEL-FQ-P--ETINSVVTV-FQEILRRG-------LD-QP--------QVS----
------IS----T-M-----------PLTD--G-LI-DLEKL------
>cyclosporine_C9
-------PVEQSFSQGRLWF------LDQL-N--LNAS-WYHM--------------------PLASRLR-------G--
PL--RIEALQSALATIEARHESLRTTFEE----QD-GVP------------V---QI-----------------VR-A--
-AR-NK-----Q-----L--RII-----DV-SG--T--E-D------A----YLAA-------LK------QEQDA----
-AFD------LTAE-PGWRV-----ALLR----L---------------GP--DDH-VLSIVMHHIISDGWSVDILRQEL
GQLY-SNAS---------------SQP-AP--------------LPIQYRDFAIW-QKQD-SQ------------IAEH-
-------------------Q-KQLN-YWKRQL-VNS--KPAELL--ADF-------TRPK--------AL----------
------S----GDA-----DV---IPIEI---DDQ--VYQ-NLR-------SFCRAR-HVTSFVALLAAFRAAHYRL---
-------TGA------ED-ATIGSPIANR-NRP-----ELEGL-IGCFVNTQCLRIP--V---K---SE---------DT
------FDTLVKQARETATE---AQDNQD-VPFERIVSSMVA---S-S--R-D------TS--RNPLVQVM---------
FAVH------SQ-HDL---------G------NIR-L-------------------EGVE-----GKPV----SM--A--
-------AS--------------------------------------------------------------TRFDAEMHL
-FE---D----QG--MLG-GNVVFSKDL-FE-S--ETIRSVVAV-FQETLRRG-------LA-NP--------HAN----
------LA----T-L-----------PLTD--G-LP-SLRSL------
>cyclosporine_C10_nMT
-------PVQQSFAQGRLWF------LDRF-N--LNAA-WYIM--------------------PFGVRLR-------G--
PL--RVDALQTALRALEERHELLRTTFEE----QD-GVG------------M---QI-----------------VH-S--
-PR-MR-----D-----I--CVV-----DI-SG--A-NE-D------------LAK-------LK------EEQQA----
-PFN------LSTE-VAWRV-----ALFK----A---------------GE--NHH-ILSIVMHHIISDGWSVDIFQQEL
AQFY-SVAVRG--------HD-PLSQV-KP--------------LPIHYRDFAVW-QRQD-KQ------------VAVH-
-------------------E-SQLQ-YWIEQL-ADS--TPAEIL--SDF-------NRPE--------VL----------
------S----GEA-----GT---VPIVI---EDE--VYE-KLS-------LFCRNH-QVTSFVVLLAAFRVAHYRL---
-------TGA------ED-ATIGTPIANR-NRP-----ELEDL-IGFFVNTQCMRIA--L---E---EH---------DN
------FLSVVRRVRSTAAS---AFENQD-VPFERLVSALLP---G-S--R-D------AS--RNPLVQLM---------
FVVH------SQ-RNL---------G------KLQ-L-------------------EGLE-----GEPT----PI--T--
-------AT--------------------------------------------------------------TRFDVEFHL
-FE---Q----DK--GLA-GNVVFAADL-FE-A--ATIRSVVEV-FHEILRRG-------LD-QP--------DIA----
------IS----T-M-----------PLVD--G-LA-ALNSR------
>cyclosporine_C11
-------PVEQSFAQGRLWF------LDQF-N--IDAL-WYLI--------------------PFALRMR-------G--
PL--QVDALAAALVALEERHESLRTTFEE----RD-GVG------------I---QV-----------------VQ-P--
-LRTTK-----D-----I--RII-----DV-SG-MR-DD-D------A----YLEP-------LQ------KEQQT----
-PFD------LASE-PGWRV-----ALLK----L---------------GK--DDH-ILSIVMHHIISDGWSTEVLQREL
GQFY-LAAKSG--------KA-PLSQV-AP--------------LPIQYRDFAVW-QRQE-EQ------------VAES-
-------------------Q-RQLD-YWKKQL-ADS--SPAELL--ADY-------TRPN--------VL----------
------S----GEA-----GS---VSFVI---NDS--VYK-SLV-------SFCRSR-QVTTFTTLLAAFRAAHYRM---
-------TGS------DD-ATIGTPIANR-NRP-----ELENL-IGCFVNTQCMRIT--I---G---DD---------ET
------FESLVQQVRSTTAT---AFENQD-VPFERIVSTLSA---G-S--R-D------TS--RNPLVQLL---------
FAVH------SQ-QGL---------G------RIQ-L-------------------DGVV-----DEPV----LS--T--
-------VS--------------------------------------------------------------TRFDLEFHA
-FQ---E----AD--RLN-GSVMFATDL-FQ-P--ETIQGFVAV-VEEVLQRG-------LE-QP--------QSP----
------IA----T-M-----------PLAE--G-IA-QLRDA------
>cyclosporine_C12_term
GHSTPLDMYPATQTQIFFLH------DKAT-G--HP---ATPP--------------------LFSLDFP-------E--
TA--DCRRLASACAALVQHFDIFRTVFVS----RG-GR-----------F-Y---QV-----------------VL-A--
-HL-DV-----P-----V--EVI-----ET--------E-Q------E----LDEV----ALALHE-----ADKQQ----
-PLR------L-GR-AMLRI-----AILK----R---------------PG--AKM-RLVLRMSHSLYDGLSLEHIVNAL
HALY-S----D--------KH-----L-AQ---------------APKFGLYMHH-MAS------------------RR-
-------------------A-EGYN-FWRSIL-QGS--SMTSLK---RSV-----GALEA--------M-----------
-TPS--A----GTW-------Q--TSKSI------------RIP-------PAALKN-GITQATLFTAAVSLLLAKH---
-------TKS------TD-VVFGRVVSGR-QDL---SINCQDI-VGPCINEVPVRVR--I---D---EG---------DD
------MGGLLRAIQDQYTS---SFRHET-LGLQEVKENC-T---D-W--T-DA-----TK--E---FSCC---------
IAFQ------NL-NL--------H-P------EAE-IEG-----------------QQIR-----LEGL----PA--K--
-------DQARQANGHAPNGTNGTNGTNGTNGANGTNGTNGTNGTHANGINGSNGVNGRDSNVVSAAGDQAPVHDLDIVG
-IP---E----PDG-SVK-IGIGASRQI-LG-E--KVVGSMLNE-LCETMLAL-------SR-T----------------
------------------------------------------------
>destruxin_C2_after_E
----------------GIIL------AQAK-E--EA---NYLR--------------------WCDIEIE-LDA--NQ--
QL--DRAKLTDAWKAVVKRHAMLRAVLVD----DF-PG---------SSR---PMHV-----------------VL-K--
-DP-EL-----G-----I-----------------------------S--WGAETMC------FP---------------
-DFNK-------YG-LQHRL-----QVCS----F---------------GE--RRA-RLRLHMNHAITDGFSQSLLCKDL
QAAY-H----D--------QL-------EA---------------AGSYKDFILH-LEN---Q--------------SQ-
-------------------E-ARLE-FWSQYL-AGV--EPTLFP---TS-------DCTI--------------------
------P----SKV-----EQ---VAVPN---LD----SE-SIR-------AFCAKW-DVTAATIMKLAWGLVLGMY---
-------AAT------PA-PCFGNLYSGR-DIP---VEGIDSI-FGPLIGMIPCCIH--L---N---GS---------KG
------VLDTLKEVQTDYLS---TIPYQH-SPLAEVHRAA-----GLL--G-S------RQ-----LFNTL---------
LSYQ------KN-TD--------E-T--------------------------RGNEGGLT-----VRVA----DS--Y--
-------DL--------------------------------------------------------------TEYDVTIDV
-VD---G----TA--EIE-VLIDFRAGC-LS-T--NDAARLAAC-FSAAVSDI-------VA-NP--------LKP----
------TK----D-L-----------CLLGRRD-LD-IIWGW------
>destruxin_C1_before_E
-----QDAFPCTSLQEGLVS------LTSK-S--PG---DYVM--------------------QGILELA-------P--
DI--DVDAFRNAWEQVATAGQILRTRILQ----SR-HH----------GT-L---QI-----------------VV-D--
-ES--V-----S-----W--V-------EA----------T------D----LDSY-------LA------EDKKK----
-PME------I-GQ-PLVRY-----ALIK---DD---------------NA--ATR-WFVWTIHHSLFDEWSLTLIIDAV
TRVY-Q----G--------KS-----I-TM----------------PHFQPFIKY-VEK---Q--------------RD-
-------------------E-KMAN-YWRQSL-ADC--ECPSFP---AL-------PPSL--------EQ----------
------P----VTD-----GV---MEHAL------------HHP---------QHDS-SVTASTIIRAAWALITSRM---
-------TNS------DD-VVFGATLSGR-GAA---VPGVEAI-AAPTITTVPVRIR--L---S---RE---------QK
------VADYLKTVQELATD---MIPFEQ-MGLQHIAKLS-P---G-A--R-Q------AC-----NFQTL---------
LVIQ------PH-DS--------S-K------TQE-V-------------------LGKW-----HLSN----QQ--Q--
-------SF--------------------------------------------------------------NTYSLILEI
-QL--------GE--TMA-ARASYDSRV-IK-P--WLVERLLER-LDFLMDQL-------DN-AE-------PDQA----
------VA----E-V-----------DTVSGKD-IE-QLWNW------
>destruxin_C3
------DAFPCTPLQEGLLS------LSMK-R--SG---NYVL--------------------QAKLELS-------S--
NI--DISRFRNAWEEVVRSLPILRTRIIE----HD-SL----------GL-L---QA-----------------VT-D--
-EN--I-----S-----W--I-------ET----------S------G----LDDY-------LE------ADRQQ----
-TMG------V-GQ-PLARY-----ALVG---ES-------------------DAR-WFVWTVHHVLYDGWSEPLIIKAV
NKAY-Q----G--------SS-----L-DL-G--------------PSFQTFIKY-IQD---S--------------DT-
-------------------S-KMVD-YWRQAL-NDC--EAVPFP---PP-------SSST--------EV----------
------Q----VAD-----AS---VEQPL----------------------PRPRNK-KFTASTVIRAAWALVAGGA---
-------TDS------GD-VCFGVTVSGR-NAP---VPDIERM-VGPTFATLPLRVR--L---S---KN---------QA
------IADYLETIQQQATD---MIPFEQ-MGLHRIAKIS-P---G-S--Q-Q------AC-----NFQTL---------
LVIQ------PQ-EE--------D-A------GEN-V-------------------LGEW-----HDGD----QH--Q--
-------WF--------------------------------------------------------------NTHGLTILV
-QI---S----AS--DIT-VKASFNAKV-IS-A--WAVQLLLQQ-LAHVMQQL-------DN-GG--------VKA----
------LA----T-I-----------AMATPQD-LE-KIWAW------
>destruxin_C4_nMT
--------AEQSFAQARLWF------LEQL-Y--PGLT-WYLM--------------------PCIMRLT-------G--
PL--RLDALTAAFIALEDRHETLRTTFST----RE-GTN------------L---QH-----------------IH-A--
-VR-SR-----E-----L--TVV-----DM-SA----DQ-E------S----LPHV-------LS------QDETT----
-PFN------LENE-PGWRV-----TLYR----V---------------GD--DEH-ILSIVLHHIISDGWSIDILRREL
SSFY-SAALRG--------ED-PLSNI-DP--------------LPIQYKDFSVW-QRQQ-AQ------------VDEH-
-------------------E-RQLK-YWMTEL-ETS--HPAEFL--CDK-------PRPP--------TL----------
------S----GKA------------------------------D------EFCRTH-GMTPFIVLLAAFRATHYRL---
-------TGD------GD-GVIGSPNANR-DRW-----ELKDT-IGFFVNMQCLRVK--I---ED--ES---------VT
------FGELVKLVQSAAIS---SLANQD-VPFERLVSKLR----K-E--R-D------LS--RHPLIQLV---------
FAVH------SQ-LDL---------G------KFA-L-------------------EGYE-----IEYI----DQ--S--
-------IT--------------------------------------------------------------TRFDLEFHF
-FT---E----EK--GLR-GQLIFSTDL-FH-P--DTIDNVLEV-FRTVLEKG-------LN-EP--------QTP----
------VA----A-L-----------PLMTDGG-YD-KLDSM------
>destruxin_C5_nMT
-------PVEQSFAQRRLWF------LEQL-Y--PGLT-WYMM--------------------PSAIRLR-------G--
HL--ELDALNTAVLALEKRHETLRTTFVS----QN-DVH------------L---QE-----------------VH-P--
-FQ-AK-----K-----I--RVV-----SV-T------E-D------N----LMKA-------LE------DDQRT----
-PFD------LKTE-PGWRV-----TVFR----L---------------DD--TNY-LLSIIMHHIVSDGWSVDILRAEL
EKFY-SAAIRN--------QD-PLALV-ES--------------LPIQYRDFSVW-QKQQ-DQ------------LDEH-
-------------------Q-RQLS-YWVKQL-ETS--QPAEFL--CDK-------PRPA--------AL----------
------S----GEA-----AV---ESLRI---DGA--LYQ-QLR-------TFCRTQ-SVTPFVALLSTFRVAHFFL---
-------TGS------TD-ATMGTVNANR-DRW-----EVKDM-IGFFVNMQCIRIR--V-------EA---------ES
------FKQLVQQVHATTIA---SFANQD-VPFENIVSQLN----R-G--R-D------LS--RHPLAQLV---------
FALH------SQ-MDL---------G------EFV-L-------------------EGLD-----TEMV----KV--P--
-------PT--------------------------------------------------------------TRFDLEFHF
-FQ---E----QE--AFQ-GEVLYSTDL-FD-A--QTIRNMLSV-FKRVLEAG-------LG-DP--------NAA----
------IT----S-M-----------SLLSDAD-YA-KLDQM------
>destruxin_C6_term
-----EDVLPLTSFQEKIVL------DGET----VG---QHAN--------------------YFYIDL--------E--
DL--DVSKIQTSYWATLDKFSILRARFLH----LE-GK-----------L-W---QV-----------------VF-R--
-QL-RL-----P-----I--HIE-----DV----------D------D----VNQA----AHQFCV-----KDLHE----
-MSS--------TD-IPISI-----TLLR--------------------HK--DGV-RLILRLSHAQYDGISFPIILQSL
MDEY-S----G--------IE-----R-PA---------------GPTFGRFLSY-AAQ------------------QR-
-------------------T-KAIT-YWTKVL-TGS--SLTVPE---PIL------RPKA---------I----------
------S----GSP-----QRVY-EEAEI------------DL--------PQLP-S-KTTPATLLSAAWALLLSHI---
-------TGE------DD-VVFGHVVAGR-NAA---MSGIDEV-VGTCLNIVPIRVN--L---P---AA---------HT
------PRQLLLSVQEQFFF----GEADL-LGFKDIIEQC-T---D-W--P-A------GT-----TFDSM---------
IQHQ------NI-DE--------H-P------EIE-SAG-----------------AASQ-----VQFF----EN--S--
-------HL--------------------------------------------------------------VPPSLFVVS
-YP---R----GR--HLD-VKLFGNTHI-LT-K--EMAKGLIDR-LCKITEEL-------G--NL--------DCS----
------LQ------V-----------------------LRDR------
>emericellamide_C6_term
VPSEIIDVAPTTDLQSLSIA------TSLR-P--SR---DLMA--------------------YVSIDGI-------G--
SP--NFARWRASCLEVVKKHDILRTAYVV----YK-NQ-----------L-L---QV-----------------VL-R--
-DY-AP-----A-----V--THY-----QT--------D-Q------S----IEEF----TKEFIA-----HDMHR----
-PPQ------L-GY-PFLEF-----AIIC---SP---------------VA--NRH-RVLFRLSHAEYDAISLSYFVNSL
REIY-Q----R--------QS-----T-TE---------------YVGFPQYISS-LAN---Q--------------DT-
-------------------W-SSRE-YWRSLL-KGC--TMPAIS---SS-------SQPR--------RL----------
------P-----SR-----QVYH-DSRRV---------------------SFKTLPA-GITLSTIVRSAWALTLGQH---
-------VGN------PD-VLFGEVVSGR-NGD----PIAERA-AGCCANLVPVRAT--I---H---PA---------WT
------THDLLRSVQQQLVS---RLPHES-LGFRDLMRNC-T---D-M--P-V------GT-----VFTSL---------
LNHL------DQ-AS--------E-------WTLD-LDD-----------------GKYN-----VSVA----KT--E--
-------GA------------------------------------------------------------G-DVSDVSVTS
-TA---S----TD--YVE-IAMAYLEDG-VT-V--EVAEKLLSQ-LCETVDAF-------MN-GA-------LDAE----
------LP----T-V-----------DCVSELN-AQ------------
>emericellamide_C1_before_and_after_pseudoE
------AVFPCGPRQEAFLV------AQAV-Y--PD---LYQC--------------------SFVIKLS-SEDL-NV--
EL--DCGRLRDAWVRLVARHPALRTVFIE----SP-NR---------QGH-F--DQV-----------------VM-K--
-QG-IS-----S-----I--TFL-----EN-------EG-E------E---AARR--------LA------CRRPV----
-TFKS-------YG-QTHQV-----TFCR----I---------------SP--SSV-YLRLDMSHAVVDGLSALVLMRDL
FQLY-S----K--------QK-----L-AS-R-------------VMAYQDFVNY-QSR---L--------------PM-
-------------------Q-ESMT-YWSNYL-AGA--QPSHFP---LY-------GDQL--------SR----------
-----------EDL-----RT---VRSNI---QLG---SD-VLG-------EFC--------------AWALVLRSY---
-------TGL------ED-VCFSYATSGR-DVP---LKGINNT-VGAFLNAVVCRIK--L---P---PT---------AT
------VPQALVKARNDFVE---SLSHQY-YLALDDAQSG-----D-F----A------RF-----KSNTL---------
MSCQ------RK-AA--------T-E---------------------------LAGSGLA-----FELV----DA--A--
-------NP--------------------------------------------------------------NEYDMSINI
-QV---G----HE--GLE-VMIDYWNSR-IG-Q--RTVESVAQS-FRQALLNI-------VK-EE--------DAV----
------LG----E-I-----------DISTTQE-IN-QLREW------
>emericellamide_C2_after_pseudoE
-----EDIYPCSPIQQGILI------SQVK-S--PS---EYYI--------------------QQSFEII-PTTS-SG--
KL--DHTRLLAAWQVLINRHPMLRTRFVR----SA-SGS-------SERL-F--DQV-----------------VL-K--
-SC-KA-----E-----A--EHV-----EC-------TD-D------D---LFRN--------LA------VKATL----
-DERH-----IDKR-IGHKL-----TIYS----T---------------SS--NRT-FGNIIISHALVDASSLMIIQAEL
AQAY-D----G--------KL-----APDT-I-------------GAAYSEYISH-LQK---I--------------PA-
-------------------D-QALD-YWAKRL-ADA--EPCYLR---GM-------TEDG--------MQPATADD----
-STP--R----RPM-----QT---VSIDI---NC----IE-KLH-------SFTETY-GVTIANVFQLVWAMVLAQY---
-------TGS------PN-VSFGYLSSGR-DVP---VKDVETM-VGPLINMMVTHIK--L---D---ME---------AS
------AQNTLKQIQENFFE---SFNYQR-APLVEIWHAL-----Q-L--Q-G------RS-----LFNTA---------
LSYR------HI-VS--------A-E---------------------------KHQLSLA-----LEQI----TG--E--
-------DP--------------------------------------------------------------TEYDVTVSV
-FA---S----PE--KIS-ASLQYSPDF-LS-Y--DSANRLLGC-VRQGIQSL-------VT-NG--------DTH----
------VG----Q-L-----------NTVTPKD-IL-QVRAW------
>emericellamide_C3
-----EDVYPCTPLQEGLMA------ITTQ-Q--PG---SYIG--------------------RWVFRIQ-------E--
AV--DTNAFKRAWSSLTQKAPILRTRIAP----SQ------------SGG-L---QV-----------------VV-R--
-ES--V-----A-----W--G-------GD----------L------N----LKQY-------LD------KDLQQ----
-SFG------Y-GQ-PLVRQ-----ALIY---SG-------------------NKR-YFVLTAHHSVYDGYSLRKLFDAV
ALLY-D----G--------KE-----L-AP---------------TPAFSRFISY-IGQ---Q--------------DL-
-------------------K-AAKS-FWQSQI-KRK--VGAPFP---SL-------HKLS--------YR----------
------P----QPT-----QK---LSSSV------------EIR---------PVGG-PNTLASSLRAAWALAISAY---
--------GG------ND-VLFGVALSGR-SAP---VPGILDM-AAPTITTVPVHVH--I---N---PE---------QT
------INQYLTMVHKQSVD---MIPFEH-TGLQNIRRFV-G---Q-I------------------DLPHL---------
FAVQ------PA-QE--------R-E------SSV--------HGKL---------LAYE-----HGHV----PE--L--
-------NL--------------------------------------------------------------DGYALTVEC
-VT---S-DISDI--PVT-IEAHFDERM-IS-A--SQTNDLLSR-FSHIVTQL-------VT-NG------RDQTQ----
------LK----Y-L-----------DLLSKDE-AR-RLFQF------
>emericellamide_C4
-----ESIYYCSPIQQGILM------SQIK-D--HT---TYQV--------------------RQAGEIR-AAD--SS--
PV--DMNRLLRAWQLVVQRHAILRTFFVP----SP-SG---------REL-F--YQV-----------------VL-K--
-RY-TP-----T-----I--PVL-----QS------CSS-D------D---FLAQ--------FE------GLERP----
-EYAP-------GQ-PPYQL-----TLAQ----A---------------ST--GQV-YAQVDVNHVLMDASSMDLILNDL
ILAY-D----N--------ML-----P-DS-P-------------APSYGIYVSF-LQQ---T--------------FA-
-------------------F-DSLN-YWTNHL-AGA--EPSCLP---AS-------SNLD--------SG----------
------K----RSL-----RT---VSLEV---DN----IK-PLQ-------DFRDTH-GVTIANITQLAWATVLSRY---
-------LGS------RD-VSFGYISNGR-DAP---IDGIHEM-CGPMINLMVSRVQ--L---AH--PG---------TT
------VAEAAKQVQHNFLD---AFNHQR-TSLSDIQHAL-----H-L--S-E------RG-----LFNTT---------
MIYK------PK-PM--------M-D------TH--------------------EKRSLV-----IESL----AG--E--
-------DP--------------------------------------------------------------TEYDVQVKI
-VS---D----DK--SLS-LDLEYATTF-ID-E--PSARRLLGS-FGRALSSI-------AA-NP--------DAN----
------ID----E-I-----------DVIPTGD-VE-VLHIW------
>emericellamide_C5
-----EDAYPCTPLQQGLMA------ITAQ-H--PQ---AYIS--------------------RWVFRLE-------D--
TI--DESRFCQAWRTLVELNPILRTRIIQ----DP-KA----------GG-M---QV-----------------VL-Q--
-QQ--I-----T-----W--N-------NV--------L-S------E----LPSY-------IA------EDSAK----
-PMG------F-GD-PLVRL-----AVVT---SR-------------------QAR-FFVWTAHHSTYDGWTARKLMEAA
FALY-S----N--------NP-----A-PS---------------FHPFTRFVQY-LQS---N--------------SA-
-------------------E-ETRD-YWKSQL-EGG--IGPSFP---GS-------PKNG--------------------
-----------SPR-----KL---RIQSC------------RIP--------ANNSN-DFTLSTLLRATWALILSQE---
-------TGS------QI-VGFPTALSGR-TAP---VDGILDV-LGPTITTVPIRVS--V---D---PA---------QS
------LSAYLASIQQQATE---MLPFEH-AGLHNISRMT----------S-L------PL-----NFQHL---------
FVVQ------PA-VD--------R-L------DQA--------NSGF---------QGLT-----PVPF----ET--Y--
-------GF--------------------------------------------------------------HNYPLVIEC
-ST---NMTDTDS--AVD-LQLQFDPAV-LS-V--EKATTILER-FTHVFGQL-------QS-AANEA---TCEVL----
------VS----D-V-----------IFMTPED-LG-RIQKW------
>ergotamine_LPSA1_C1
-----EDIYPCTHLQQSLMA------STAH-N--PN---AYVA--------------------ILAFKLK-------S--
GV--DRTRLERAWHIACSGHAILRTRLVQ----TD-TG----------DC-Y---QV-----------------VV-K--
-KP--P-----H-----W--T-------ET----------N------E----VSDD-----GSTN------SLLRT----
-SFG------L-GR-PLIQL-----HLTT---D------------------------QLFVAMHHALYDGWSLPMLIGEL
DLAY-R----E--------LS-----V-RR---------------LPCLKNYVKY-AMD------------------SA-
-------------------D-AAAS-FWQAEL-QDA--DPVHFP---AP-------SSLD--------YK----------
------P----QPC-----AA---MTISV------------PLV--------NSPRR-NVTLATEIQFAWAMTVYTY---
-------TGC------KD-VIFGLISSGR-AAP---VAQIESI-LGPTFACTPLRVS--I---D---PQ---------GK
------LGEALDDLQYTIVE---QSMFVH-FGAQAIRQLG-P---N-A--A-A------AC-----NFQTV---------
LAVE------AD-GP--------E-T------GEE--------EGSW---------FTRY-----DFLS----DV--A--
-------SF--------------------------------------------------------------SSYALTLRC
-KL---S----TR--GVE-INAVYDKLM-VD-E--RQMGRILAQ-FEHILTQI-------HS-NE------TVHDD----
------IG----G-L-----------DKLSVSD-WR-QLQAW------
>ergotamine_LPSA1_C2
-----ERIYPCSPIQQGILM------SHAR-N--PH---HYDE--------------------VIQWKVAG-----DV--
SC--DISRMQRAWREVVSRHGILRTLFLQ----VS-E----------DSF-L--DQV-----------------VL-K--
-NY-SP-----D-----I--SVC-----TN-------EE-D-----VE---PYRP--------FE---------------
-----------DSV-PMHHL-----LVFQ----R---------------SA--DDV-TVYLRIHHALVDGLSLHIIRRDL
ELAY-Q----G--------RLD----E-LA-Q-------------PPGYHEYISY-LQE---K--------------RS-
-------------------R-KSLQEYWSSYL-QGA--TGSLFP---AV-------QDEP--------AS----------
---D--G----QYF-----GA---VEIEL---GS----IA-KLT-------QFCEEH-KLGVTVVLHVVWAIIVQRY---
-------AAT------DE-VCFGYMTSGR-HVP---VTNVENV-VGPLFNMLIGRVK--L---A---YH---------LS
------VLSTMYAYQENFIN---SLDHQH-QSLVETLHSI-----G-S--S-A------GD-----LFNTL---------
ITVV------ND-QP--------E-D------HV--------------------SQSALR-----LVGD----SV--Q--
-------SR--------------------------------------------------------------SEYPITLNI
-LN---H----AD--KIK-MQLSYHTSL-LS-G--VSANTIAKA-FRFVLQRT-------LE-QP--------HEL----
------LR----A-L-----------PVLDEDQ-MN-NEFQK------
>ergotamine_LPSB_C1
----IEDVYPCTPLQKGLLA------ETMR-D--AA---AFVA--------------------KIEVPLP-------R--
DV--DLDRLRHAWAAVAKANPILRTRMIF----SP-SY----------GM-L---QV-----------------VV-R--
-ED--I-----P-----W--I-------ES----------D------D----VES-------------------QE----
-LVA------V-GR-SLVQL-----ILRR---R--------------------PST-ALFLHIHHAVYDGYSLPLMFAQL
NNAY-H----G--------ET-----L-A----------------FRPASAFIRY-LAT---M--------------PD-
----------------------ATD-YWQSMC-QGL--ESPSFP---AL-------PHSS--------HR----------
------P----HPD-----SK---ATHTV------------CVA--------SPQAR-EYTPNTHVRLAWAITQAHE---
-------QGL------LD-VFYGTVVSGR-NAP---VDQIESM-LIPTVATVPCRIS--L---D---VD---------SP
------VRKILHRIQDVATR---GIPFEQ-IGLAEISHLG-K---D-A--A-H------AC-----SFQTL---------
LLMQ------PT-AV--------E-Q------NEN----------DF---------FNTS-----TSDA----NY--R--
-------AD--------------------------------------------------------------ATYAINLFC
-TL---E----NQ--DLS-VTALYDGNI-VS-T--DTMQRLLQN-LGKSMQEI-------HA-AP--------RTL----
------IG----D-I---------------------------------
>ergotamine_LPSC_C1
ERDSIEDIYPCTPMQASIIS------LAVK-G--KI---MPFL--------------------TFGLALR-------D--
HV--DTKRVKDTWHAAYRANSLLRTRIIV----CA-ET---------GQL-Y---QV-----------------VV-G--
-GD--I-----F-----W--D-------DD-----------------E----CGNF-------AQ------PKSGP----
-SAS------I-GG-PLVRM-----KLVE---G------------------------QLSIAIHRALYDNWSIRQLLNDI
SGAY-N----G--------LT-----L-PS---------------RPSFNCYVSY-AAR------------------SL-
-------------------E-AASS-FCNAEL-GDSDLDAAKYP---EP-------VSQN--------SH----------
------T----NFR-----AW---LGIRV---------------------FTCQKES-IDVLASEFQLAWAMIAYAR---
-------TNK------KD-VVFGVLSSGR-SNA---SKDTKEI-MGPIATVTPLRVT--I---D---GT---------QD
------VGGALEELQYRQEE---QAMYTH-LGLRRIGQLG-R---N-A--A-A------AC-----QIQTV---------
LIVE------PD-LP--------D------------L-------------------RGVWF---SNDATLPNHSD--A--
-------DA--------------------------------------------------------------SNYRLTIKC
-VV---G----PD--CTD-IFAIFDHQS-LP-I--MEVKEILSQ-FEHILGQI-------HG-KE------ASQLS----
------VA----S-I-----------DTVNFKD-WD-TLHKLTEM---
>ergotamine_LPSA1_C3_term
REDQITHIAPTTYYQHMALA-----------S-------DHEA--------------------FFGLYFS-------K--
PM--ASEALKAAASRVVKLHSILRTAFVP----LE-DT-------------Y--VQL-----------------TL-C--
-DF-DL-----P-----S--QEI-----QT--------N-QA-----E----VSAA----MELFCR-----DAADK----
-TAG------F-GV-PVTKL-----ILML---DR---------------QG--DCL-SLLLRLQRAQFDGVSVMRIMADW
RSAL-E----H--------AS-CSWEP-AP---------------SLDYADFALG-RVA---Q--------------NT-
-------------------P-DVFG-MWRDVL-QGS--SMTYLI---PQE------KYIS--------MTDR--------
------A----HAE-----RLVT-SSCDI---------------------PLPEPAP-GYTMATVAKAAWAICLARE---
-------TES------ED-LLFLQLVRNR-HLA---LDGIDKM-VGCSLNYVPVRVP--L---R---RD---------WK
------ISDLLHWLHQQHIR---TMAGDT-ADWPDVVAKS-T---T-W--S-S------DT-----EFGSV---------
IHYL------SA-PA--------A-P------VYH-FPG-----------------DTVA----QFQLY----DE--K--
---------------------------------------------------------------------MTHTCPLVTCV
EFPGPAE----DS--GRQ-MKILVTSAV-GG-Q--DMVDRLLAV-FRSLLCEA-------NA-QL--------DQP----
------LS----N-I-------------------LQ-GLRDG------
>fumiquinazoline_C1_before_E
-----QDIYPCTPLQEGMMT------LSAA-K--AG---SYIA--------------------RFVYRLE-------E--
HV--DSPRFRRAWEMTVEATPILRTRIIS----AS-DG----------RL-Y---QV-----------------VI-Q--
-EK--F-----R-----W--D-------DD----------G------Q---PSGEC-------VQ------NGQDR----
-HML------L-GE-PLTHA-----ALVR---DRN------------QDGS--LST-VFVLTMHHSVCDRWSVGLIMDSV
ETAY-T----G--------QT-----L-TT----------------NSMGPFLQY-IQQ---L-----------------
-------------------Q-GGDA-FWRSQF-VGV--KAEVFP---SL-------PSPE--------YT----------
------P----TPT-----ET---IDLSV------------ELR--------DAVPG-GHTIANAIRLAWALVISHY---
-------TSC------SD-VVFGVTISGR-AVP---VPDIERI-IGPIIATVPLRVR--L---K---ES---------ST
------VLEALKAIQDQSME---MIPFEQ-LGLRQIRKLS-P---E-A--E-E------AC-----NFQSQ---------
LVVQ------PA-WG--------D-E------NRS-L---------F---------ATCE-----AGAA----AE--G--
-------GF--------------------------------------------------------------AAYALSMIC
-QLV--G----SS--QID-VRTEFDPKV-IQ-A--PIMQRIVHH-FVYTLQYL-------LA-HP--------DAR----
------VA----E-I-----------PVVSPGE-KQ-LLRQW------
>fumiquinazoline_C2_after_E
-----EDIYPCSPSQRGMLI------AQAK-A--AH---NYNA--------------------SVTWSIR-SRI--DS--
RP--NVARLKAAWCEVVKRHAILRTVFVE----SP-WP---------ESY-M--DQV-----------------VL-Q--
-NV-SP-----E-----F--VFC-----RG--------S-D------S---LPQS--------IS------SPGQT----
-RWSK-------GQ-CQHIM-----RVWE----R---------------DN--GDI-LCRLDLSHAIMDRTTLAIIQKDL
SLAY-D----E--------RL-----L-PG-R-------------APLYRDYISY-IYQ---Q--------------DS-
-------------------E-SARQ-YWQGYL-EGV--EPCEFP---TL-------NPVD--------PS----------
---I--T----KEW-----GN---LYRTL---ED----RR-RLE-------EFCRTH-SVTPWNVAGLAWAMVLRSF---
-------TRT------DS-VCFGYVKSGR-DLP---IDGIAGT-AGPVFNPLPCRVH--L---T---ER---------LT
------VRETIGRLQEEYLQ---SLAHQS-FPLSDIHRLA-----G-V--T-S------GV-----LFNTS---------
VAVQ------TE-VA--------S-E------AEE-------------------AKRSLE-----FTTV----AM--E--
-------DG--------------------------------------------------------------TEDDMVITL
-VP---R----GG--ELV-LHLRHRSRT-LT-T--DQASTVLAT-FEKALCSI-------LA-NA--------EAP----
------MT----S-I-----------DVFSDHD-KA-ILWSR------
>fumiquinazoline_C3_term
PGSALADLLPGTQAQQFFIE------RGTF-H-------------------------------SYNFSIR-------G--
PL--DRCRLQKTCTAILSRHSILRTKFLQ----YE-GR-----------L-I---QI-----------------VL-D--
-NL-ET-----P-----F--THY-----TT--------D-G------D----LLEF----CKSLWE-----RDLAA----
-LDG------L-GR-LPCKF-----TLVS----R---------------SE--QEH-VFTIQISHAQWDGVSIPRLFSDI
AAIY-N----Q--------IP-----L-PS---------------TTHFADYVYH-RSS---R--------------DE-
-------------------R-PAFD-FWKKYL-RGS--SMPVPF------------PATN--------CQ----------
------D----REH-----KTQW-TFQGI---------------------KNPRLPA-GITMASLVKAACGFHLCQL---
-------LSQ------ND-VVFGHTVNGR-NLA---LDNVEAL-LGCCLNFIPLRVM--L---Q---PS---------WT
------VLDLLAHVQEQYTR---ALPHEH-LELRDIFRHS-T---P-W--P-A------DT-----QLSFI---------
VQHQ------NI-EL--------H-H------NIA-LDG-----------------LQVQ-----YSKF----AQ--F--
-------D---------------------------------------------------------------PLTEVWIFS
-EP---H----PD--RLE-IQVCANTRV-LS-E--DQARALCRR-LCDLIEFF-------SA-SP--------DCP----
------LS----K-VVD-----------------HM------------
>fusahexin_C6_term
SRASIIDVLPTTDFQSQAIE------GSLL-E--SR---WMLN--------------------YFFLDGT-------G--
SL--DIGLLQESITNVIAAYDILRTVFVP----YQ-AT-----------Y-L---QV-----------------IL-R--
-HV-QS-----E-----L--ILH-----DV----------D------D----IEQF----TLELES-----DHLRQ----
-TPRP-------EK-SSLCF-----ILAR---HK---------------FS--ERH-RIFIRLSHALYDGVCFPAILNAL
KASY-E----G--------EA-----I-VT---------------TPSYATYLHG-LFG---K--------------AN-
-------------------S-DQYT-YWRSLL-SNS--APTNLI---PR-------QCGS--------MR----------
------T----SPT-----NL---LKRTV------------AT--------PSLAAF-NITTATVIKAAWSMVLAKN---
-------TGT------TD-VVFGHLISGR-HSRH--VPGIEAI-VGPCLNVVPVRVQ--Y---Q---DS---------WT
------VLDLLQRIQHQQVD---NIPYES-LGFREIIKSC-T---N-W--D-DNG----AN-----GFSTI---------
VQHQ------SM-PQ--------T-G------SLD-IGQ-----------------NTYK-----VGVV----AS--Q--
----------------------------------------------------------------------EDTADFSVVT
-TP---Q----GSS-STE-VCFLYRQDG-VERT--KLAEQLFNC-LCALITDF-------ST-NV--------ETP----
------LD------V---------------------------------
>fusahexin_C1_after_E
-----EDIYPCSPMQSGLLV------STTK-D--SA---AYAA--------------------YTLHHVK-SRS--GG--
SV--DVTKLANAWKRMVDYHPMLRTVFVE----SV-TL---------DDSLF--DQV-----------------VL-R--
-EV-QV-----P-----L--VMS-----EF-ET-----D-D------D---AISA--------LDM-----PRHHK----
-DYS---------Q-LLHVF-----EICK----S---------------KT--GKV-FC---------------------
-------------------------------------------------NEYIRS-FQY---Q--------------DL-
-------------------Q-HGIE-YWKSYL-MDI--EPCHFP---VL-------DDGE--------VV----------
---E--S----REM-----SY---FRVQF---DE----LA-QLQ-------SLCDDR-GVTIVNAIYAAWALVLRLY---
-------TAS------EE-VCFGYLTSAR-DAP---IQGIEDV-VGPVINMVTCRCN--I---S---NS---------AT
------LGDVMAVVQKDFLS---SLEYRH-VPLAQVQHAL-----K-L--S-D------TA-----LFNTA---------
LSYR------KL-PP--------V-P------QN--------------------PPDVVF-----EEVR----PT--Y--
-------DP--------------------------------------------------------------DEYDVSVNI
-EA---G----EN--NMA-IDLMYWSDT-MS-N--GQARNVASA-FTTALSNI-------LH-YS--------DQP----
------IT----Q-L-----------NHLGPQH-HQ-QISQW------
>fusahexin_C2_before_E
-----QDMYPCSPIQEGLMA------LSAK-D--SG---AYVA--------------------QFVFQMA-------N--
GT--DIDSFKMAWRLVIEAEGSLRTRLVQ----TT-DG----------GI-L---NV-----------------VL-K--
-ED--VP----Q-----W--T-------TF----------G------N----LSEV-------QA------VRSQL----
-PLY------N-GG-KLTDY-----AIVE---DG-------------------SEV-LFVWTIHHALYDGWCLPLILDKV
KQCY-E----N--------IQ-----L-PA-PEPI--------VSGPNYSRFIRY-LTE---I--------------DF-
-------------------S-QDVK-FWESYL-ADI--ATQHFP---RL-------PNPD--------HK----------
------P----NAS-----GL---IIHKA------------SFGHEG--DGMKSSGL-GLTTATMIRSAWALAVSTY---
-------AAS------DD-VIFWETMTGR-DAP---VDGIEEM-IGATLTTVPTRIV--L---D---RS---------QK
------VSDLLSSVQAQSAV---VRMHQF-TGIHRIKRIN-N---D-T--A-F------AC-----GAQNL---------
LAIN------YG-PR--------K-S------TDT-F-------------------WCDQ-----TNEM----AG--T--
-------NF--------------------------------------------------------------YSYPLMLSC
-HV---T----DG--ELE-TVVHFDPEV-IC-E--SQMYRIMDQ-FALMLTTV-------TS-RE------LMDEK----
------LN----D-L-----------ELISTRD-YQ-SLSEM------
>fusahexin_C3_after_E
-----EAVYPCSPVQMGILF------AQIR-N--PK---FYSY--------------------SVTFGID-CVEP-SH--
NV--DVHRLEDAWQRVVQRHSTLRTIFVD----SL-LE---------EGG-I--YQV-----------------VL-R--
-NY-CT-----E-----V--SVF-----EC-------AD-D------E---RLQM--------MG------DRLSP----
-QIMS-------SR-PPHHL-----SIFK----S---------------TE--RKV-TCLLEMSHALCDGTSMPILFRDL
AMAY-E----G--------SL-----D-LT-I-------------VSTYRDYVSH-LQV---Q--------------SP-
---------------------HDIE-YWREYL-SDV--EPCHLS---PV-------SRST--------------------
----L-P----KVL-----RY---LDQTI---SH----AD-DLQ-------TFCTGA-GVTLSNVLQLTWALVLQAY---
-------TGH------DD-VCFGYLVADR-DVP---VPNIDKA-IGVFINMLVLRVR--L---D---AS---------LT
------VGDALSTVKRDLSA---AMAHRN-VSLADIQRLI-----D-L--P-N------EA-----LFNTA---------
YSFQ------RR-SI--------D-K------SM--------------------KTESVS-----FDVK----DA--Q--
-------DP--------------------------------------------------------------NEYDLTVNV
-EV---W----EQ--TLD-V---------LS-D-----------------------------------------------
------------E---------C-----------AQ-QLMAW------
>fusahexin_C4_before_E
-----QDLYPCSALQEGLVA------ASMQ-Q--PG---AYVA--------------------KYIFKIP-------P--
NI--GVESLQLAWQRTSDQVDILRSRIVS----SR-SL----------KS-Y---QV-----------------IL-EP-
-HA--I-----E-----W--E-------HY----------T------S----LEAV-------TS------QTMSL----
-PER------N-GG-RLARY-----AIVD---PS---------------DS--SLR-YFVWTVHHALYDAWSMPSLLNLV
SQFY-Q----G--------AS-----T-EQ-PIP-----------VVPYANFARY-LIG---T--------------DP-
-------------------K-ASDE-FWRAQF-QHAS-TISHFP---TV-------TPSD--------IE----------
-----------SSN-----SS---LQYTM------------PCR-------KNDIGA-GITIPTIIRGAWALLLGVH---
-------TGS------DD-IAFGETLSGR-DIA---LDNIEDI-LGPTLTTVPRRVQ--I---D---RE---------TT
------VGHFLNTIQETSIE---VIPYQH-TGLQHIKRLG-G---S-I--A-V------AC-----DFRNL---------
LVIQ------SS-DE--------V-T------DQQ----------NL---------LQPL-----DEQV----NQ--K--
-------DF--------------------------------------------------------------FTYPLVVEC
-SI---E----LD--NLV-LTIHHNETV-MT-G--WRAERLAHQ-FDALVKQL-------SH-LSQ-----EPNRR----
------LA----E-L-----------QFYNEED-LQ-MIKSW------
>fusahexin_C5_after_E
-----QDIFPCSPMQMGILL------SQLL-D--PS---QYLF--------------------HTILEVS-ASN--GP--
AI--NSAKLAQACSEVIERHTALRTVFIE----SV-RS---------GGS-F--DQV-----------------VI-R--
-PS-KP-----R-----I--NIV-----KC-RE-------------ID---VMAK--------LK------ARSLA----
-KTNKR----HGAPILPYQI-----TICE----T---------------TH--GKV-FVKLEMNHAVTDGASTAIILRDI
SSAY-A----D--------SL-----Q-PT-K-------------PSSYKDYISY-ISK---Q--------------PA-
-------------------D-SSLM-YWKSYL-SGA--RYTEFP---SM-------NSDH--------MA----------
------N----RSL-----GS---VVVEF---DR----FS-ELH-------SLGSAT-GVTISNMIMVAWALVLRKY---
-------TGS------QD-VCFGYLASGR-DAD---IDGVDEI-VGPLINMLVFRFQ--F---T---HG---------ML
------LKRLFLDTQEDYAN---SLPHQH-FSVARVSHEL-----G-Q--S-K------RG-----FFNTA---------
VSIQ------NA-GS--------S-G------HS--------------------DLGGLK-----FESV----DA--F--
-------DP--------------------------------------------------------------SEYAVTLNA
-NT---T----RD--DEG-IVFRYWTNI-LS-H--VQAKDLGIV-MSEVLNDI-------ID-HG--------DEA----
------LS----H-LRV------SQTSLMPVNT-SG-VLDGW------
>fusaoctaxin_C1_before_pseudoE
------QCYPCCSVQEGILV------SQVK-S--PG---TYNI--------------------LVVWELV-NAS------
TV--SLDRLRTAWERVVKRHAPLRSTFVE----SL-RD---------GSV-F--DQV-----------------VL-T--
-SP-SV-----D-----V--VEL-----PWIEDL--TED-D------D---MLKL------------------TSV----
-TWDM-------GR-PHHRL-----GLSK----A---------------AD--GRL-RCQLLISHAVIDGLSVQALGHDL
ERSL-N----D--------LL-----P-NSGS-------------MDLQSRYFQQ-LQQ---I--------------PS-
-------------------E-GGPRVYTKRRL------------------------------------------------
----------------------------L---PN----IK-QLR-------QFCQEQ-GTTLFSLTQTAWALVLRAY---
-------TLS------DD-VCFAYMATDR-HLL---GDDADRA-VGFFINLMLCRVG--L---D---GS---------TP
------IADVLNKLRQDFVE---GFPYQH-HPLAEIAHEQ-----G-V--P-A------SQ-----LFNTT---------
ITFM------SD-DE--------T-V------EP--------------------HCDGVQ-----LHRV----AD--Q--
-------DV--------------------------------------------------------------AEYDVVLRV
-FDS--Y----QD--NVA-VEFSYWSSS-LS-S--AQAENVFGA-FLAAITSI-------P---Q--------STT----
------VD----D-V-----------QLMDESM-KQ-QIQQW------
>fusaoctaxin_C2_before_E_and_after_pseudoE
-----EDVYPCSPVQQGMLI------SQAK-S--TS---SYTV--------------------DVVWKIH-APSG-SP--
AV--SIAKLENAWAKVVQRHSALRTIFVD----GS-AA---------NEA-F--LAT-----------------VL-R--
-NP-SA-----R-----V--IHQ-----TV-------VG-E------D---AVESL-------LA------FDPEL----
-PVAS-------HE-PPHVL-----TIAD--------------------AQ--DKI-LVHLRINHAVVDGISLDVLQRDL
HRAY-V----D--------EV-----G-SEWS-----------VSDHSFRDYVAY-VKA---Q--------------DS-
-------------------D-KSLD-FWKNRL-NTV--SACRFP---QL-------QVPD--------VA----------
----I-A----NEK-----RI---FKTQI---DD----IA-PLL-------KLCQTN-GVSISNLAQLAWALVLRGY---
-------TNN------HH-VCFGYMTSGR-DAP---VSGIESA-AGVFINLVISDLA--L---D---DA---------MT
------VKEALESSRAGLAD---SMDHQY-CPLSKVQKAL-----D-M--G-G------EP-----FFNTV---------
LSCY------RE-DD--------V-T---------------------------PSKTGVA-----VDLV----HL--D--
-------DT--------------------------------------------------------------SEFAIAAKI
-AY---T----RS--TME-LSLTYRTEV-IC-P--EAADVIGDV-WLRTLQSL-------PS-LS--------DTK----
------IS----D-I-----------SLMDPLS-SK-LVKRW------
>fusaoctaxin_C3_before_and_after_E
-----EEIFPCSPMQEGILL------SQMR-T--PD---LYDV--------------------RFAFEVS-SHD--S---
SP--QVSRLHEAWEQVVKRQPMLRTVFLP----NL-RG---------SGS-F--DQA-----------------IL-R--
-KT-LA-----T-----V--HHI-----EL-EE-----L-A------E---PSSHLVKRVLETME------KAPAS----
-SFEY-------GK-VPHEL-----SI-Y----T---------------VG--DRM-FILLRLSHALVDGASLPYIIKDL
QQAY-M----H--------KL-----P-AA-P-------------GLGYRELVSF-IQK---Q--------------PM-
-------------------D-EALE-YWSGYL-DGA--GPCRLP---LL-------LDDA--------V-----------
-IPS--P----GKL-----EARD-IPVPV---PD----AK-ALR-------SLCAKY-GVTMASIFHAAWALILRAY---
-------IGD------DE-VHFGYLASGR-DAP---IQGITSL-IGPLINMLISRVN--F---D---RS---------KT
------VAQLLQDICEDFAS---SMSNQY-ASLAQVQHSL-----G-L--G-S------EP-----LFTTV---------
VSFQ------RH-DP--------T-S------AGA-----------------DGGSDGIK-----LTGI----DS--R--
-------DP--------------------------------------------------------------TEYDVSLNV
-VD---S----DQ--ELS-FTFTYWTSK-IS-S--AHATHMIRA-LLSALTSF-------AE-NV--------DQP----
------IV----N-V-----------NLVSPET-RC-ELDSW------
>fusaoctaxin_C4_before_and_after_E
-----ESIYPCSPLQQGILV------SQAQ-D--AK---SYIV--------------------YAAWKIR-PAR--GT--
SF--NVNQLKDAWRRLVRYHPVLRTVFCE----NG-TS---------DGG-H--AQV-----------------LL-R--
-AD-TA-----A-AEPTI--KEI-----QC-------QR-S------D---VAEFL---------------RSSAS----
-SLPT-------DK-PPHIL-----SICT--------------------TD--DDT-YVSLQVSHALIDGTSMNLVMDDL
VRSY-N----G--------NL-------QG-S-------------GPSYNDYISH-ICS---E--------------PI-
-------------------A-RSLS-YWTETL-ADT--QPCLFP---VL-------STEG--------TK----------
-----------RVL-----NK---ITLDV---PSS--TTD-AMR-------QLGRAH-AISVSNIFQLAWSLVLRAF---
-------TGS------DS-VCFGYLTSGR-DVP---VDRIEAM-VGPLISMLVSSTQ--FGSSDD--EA---------QS
------ALDLLKSINRSYID---SLPHQH-CSLGSIQNAL-----G-V--S-N------TG-----LFNTV---------
MSLQ------KI-NE--------E-A------ETP---------------------EEFG-----FDLL----DS--H--
-------DP--------------------------------------------------------------SEYNMTLNI
-LD---F----NN--IVE-LHFTYWTDK-LS-D--SYASTVVDA-TLRAVEAI-------VK-DP--------SRK----
------MP----V-V-----------DLVGDSE-RQ-GLVSR------
>fusaoctaxin_C5_before_and_after_E
-----EEIFPCSPIQQGILL------SQAH-R--PD---LYDV--------------------RVALEVS-SRN--G---
SL--SAQSLGDAWRHVVQRQPMLRTVFLP----NM-RG---------NGS-F--DQA-----------------VL-R--
-DP-VP-----S-----I--RHV-----DL-GD-----A-T------D---DEMAL-QTVKQSIA------ETKGD----
-IFSY-------GK-LPHEF-----TT-Y----T---------------IG--NKT-FVFIRLSHALVDGFSLPIVLNDL
REAF-A----H--------RL-----S-TT-P-------------GLSYRELVSF-INE---Q--------------PA-
-------------------D-QAIG-HWVDFL-KGS--TPCRLP---PL-------LDDA--------S-----------
-VPS--S----PEL-----LA---IEVEV---PC----SN-ALR-------ALCAEH-GVTMAIVFQLAWALVLRAY---
-------TGE------DD-VMFGYLTSGR-DAP---IEGVSTL-VGPLINMLTCRAI--F--ND---RS---------KT
------VLQLLSQLQDDFIN---GISNQH-VSLAEIQHHL-----G-I--G-S------EG-----LFTSI---------
ISFQ------RH-DA--------A-A------GAA-----------------NDDDGLLK-----MTPI----DG--R--
-------DP--------------------------------------------------------------TEYDLSVNV
-LDE--A----DK--DIQ-IHFTHWTSK-AS-P--SHAKHMMQA-LSAALVAI-------ST-KP--------NQP----
------LV----K-V-----------DLVGAET-RR-EMDSW------
>fusaoctaxin_C6_before_and_after_E
--------YPCSPLQQGILL------SQAK-D--ES---AYVV--------------------SGIWKVS-PAKG-GS--
PV--NLDQLQNAWRRLVQYHQILRTVFCE----SG-RN---------DGI-Y--AQV-----------------VL-R--
-EN-TT-----E-SQPTI--EVR-----KC-------DG-P------D---PLAFL---------------HSSTP----
-ALPS-------DK-PPHAL-----LICD--------------------AG--TDV-YLSFNISHALMDGTSLGLMMDDL
LRGY-H----G--------TL-------EG-V-------------GPSYEPYIAH-VYN---K--------------PA-
-------------------S-ESLS-YWSDTL-ANA--RPCHFP---VL-------VDAE--------GD----------
---D--T---VRSL-----NK---IMRPV---PG----VE-AMR-------QLGRTH-GVSIANFFQVAWALVLRAF---
-------TGS------DD-ICFGYLTSGR-DVP---VDRIEEI-VGPLISMLVSSAD--FSMSD---GA---------PS
------AIELLQTMNSAYVD---SLPHQH-CSLADIQRVL-----R-I--G-N------KG-----LFNTA---------
LSLQ------RV-TT--------G-D---------------------------ETQDQIE-----INVV----EG--D--
-------DP--------------------------------------------------------------SEYNITVNV
-VD---Y----GE--TID-LHFTYWSDK-IS-D--SHASDVVEA-LIRALDAI-------VQ-DP--------NRT----
------LP----A-V-----------DMLGDSG-RK-RIMEW------
>fusaoctaxin_C7after_E
-----EDVYPTSPMQRGILL------SQSK-D--AS---QYDV--------------------HAVWEIT-PANR-HD--
SV--DVSRLQRAWYRVIQRHSMLRTVFID----SV-VD---------NSP-F--DQV-----------------VL-N--
-KF-RP-----S-----I--KLL-----TY-DDD-EEDH-D------S---MMEE--------LW------ESANG----
-SFAQ-------NA-PPHRL-----ALCS----D---------------TQ--GKV-YAHFQVSHALIDAGSLRTIIKDW
SLAY-A----S---------------------------------------------------------------------
-------------------------------------------P---NL-------TMTP--------DQ----------
-----------SEI-----RH---LHTDV---DS----GT-RLK-------ALAKEL-NISMASIFQLAWALVLRSY---
-------TNL------QD-ICFGYVSSGR-DVE---LDGIVDA-VGPFINILVSRIV--F---G---KG---------DT
------AAAMLKQLFSTYLD---SLPHQH-ASLADITHAL-----K-M--P-G------GK-----LFNTA---------
FSFQ------KI-SQ--------S-N------GGG-----------------KAQDLPLS-----FSTI----GG--A--
-------DP--------------------------------------------------------------TEFDVTITV
-IE---N----DS--SIE-FSIQYSTSF-LS-E--PQANNLSQS-LIQALDAI-------EA-TP--------SEA----
------IE----T-L-----------DLVPAKH-ME-QLKTW------
>HCToxin_C4_term
SRECNHTTFPCIEYQEMFLA------GTEA-F--AG---AHSA--------------------QFIFRLP-------E--
KI--DLGRLQAAFNHCADWYPNLRTQIDR----DT-DT---------GKF-L--HKIS-PVGT--------K--IL----
-----------------W--SCH-----YS----------D------D----LNTV-------LS------DDKKS----
-PPG------L-GG-PLHRI-----TIAR----SH--------------NP--TES-RLIWTLNHAVYDAWSLRMMLEHV
AEAY-A----N--------LD-----Y-EP-S------------YSLGWTMFVLH-TEK------------------TK-
-------------------E-ASRS-FWSSYL-SDI--KPARLMFNYKL-------------------------------
-VCN--P----RQD-----RL---YEARI------------NIP-------KRAI-S-RATTATVLLAGLALLVARV---
-------CGS------RD-VILAHLLTGR-TLP---LAGIENC-PGPTITKVPLRIP--L---T---DQQL------LTS
-----DLDSVATTVAAELMQ---IMPHEH-SGLSALREFV-P---Q-A--E-G------TT-TSSGTFHAGSLLGRLPLD
LVIH------PK-GG--------R-D------LLG-KHG-----------------LGLQ-----QEGF----RFV----
-------AP--------------------------------------------------------------PAGGLSMEC
-APV-DD-DERSDRMRVD-VAVLWDDRA-AT-Q--ENIMELVGW-LQDIFEEG---------------------------
------------------------------------------------
>HCToxin_C1_after_E
------GVYPGSPMQDALFL------SQSR-S--QDG--AYEV--------------------DFTWRVT-IPLQ-NSQP
AV--DLGCLVEAWKDTVALHAALRTVILE----SS-SP--------VTGI-L--HQV-----------------VL-R--
-SH-DP-----A-----V--VIL-----DA-------KD-V-----IT---AIAI--------LD------SYPSPTE--
DGLALI------KR-PPHRL-----LICN----T---------------IE--GSV-LIKFQVNHLVFDGMSTEKIIKDI
ADAY-A----R--------RQSNKLACYSG-SKIQRENAHRNRPAKPPLAEFVRY-IRDP--Q--------------RR-
-------------------Q-DSID-YWKKAL-STA--TTCNFP---AL-------LDQA--------TSEE--------
-VVS--H----QSR-----AS---IPVPLC-VD-----SR-ELA-------QTLADL-GITLSAMFQTVWAIVLRIY---
-------SQN------GQ-SVFGYLTSGR-DAP---VDGIDSA-VGNFIAMLVCFFD--F---N---HDG-------VHT
------IAEMAWKIHNASAN---SIGHQA-CSLAEIQDAL-----G-L--S-T------AT----PLFNTA---------
LTYL------PK-RS--------T-G------IQT-----------------EEAEGHLC-----FEEI----SM--S--
-------DP--------------------------------------------------------------TEFDLTLFV
-EPR-QG----SN--EVS-AHLQFKLSS-IS-E--AYAANIAAT-VAHILSEL-------VR-DP--------YRA----
------FD----T-L-----------PTVSKRD-TE-IIRGW------
>HCToxin_C2
-----EDIFPCTPMQEALVA------LSLI-PGAQA---SYAL--------------------HAPFELR-------P--
GL--DRNRFRSAWESTVKAQPMLRSRIMS----SS-DG----------SS-V----V-----------------VTRGT-
-DD--V-----P-----R--L-------VV----------S------E----LDVY-------LE------QQRLK----
-GFS------S-GA-PLSRL-----AFVH---SS---------------AN--DCD-YFVISAHHAIYDGWSLNLIWNQV
LALY-N----N--------NE-----M-PP-L-------------GPSFKDFARK-LNL---A--------------GA-
-------------------KLDSEN-FWRQSL-VNPDQESFRFP---DV-------PVG---------HK----------
------P----ATR-----CT---TNFRF------------PFS------MQSA--T-GTTANTYINAAWAITMAQY---
-------SSN------KT-VTFGVTLWGR-DFP---MVDIEYV-SGPTIVTIPRQVN--I---N---PD---------VS
------VADFLQSVQKAAAA---ALPHQH-LGLHRIQALG-P---A-A--R-Q------AC-----DFSTL---------
LVVN------DG-SS--------L-R------WSE-L-----------------KDVDVV-----PVPL----HS--S--
-------DL--------------------------------------------------------------YSYPMVVEV
ENA---S----SN--ALD-IRVHSDPDC-IE-G--PLVERLMEQ-FGHNIQTL-------CR-AASF----APSKR----
------IA----ELM-----------DDIATAH-LR-TLFSW------
>HCToxin_C3
-----EDMYPCTPLQESLMA------ATAR-H--CE---AYMM--------------------IQSITVH-------A--
S---ELIQLKKAMDVVFREFEVLRTRITL----GP-SQ----------QA-L---QV-----------------VL-KH-
-GE--L-----S-----W--E-------SF----------P------S----VQSF-------KD-------YFYR----
-SFG------Y-GK-PLARL-----AVITPALDSKKSISHGTREARTKNGR--DTV-IVAIGAHHSIYDAHVLAMIWRRL
YREF-I----G--------GQ-----A-DG-VLNAET---SCSEEAVPFKSYVEKLLRR---K--------------DK-
-------------------D-ESPP-FWREKL-RGI--SLSQFP---PTSWP----RVPE--------HQ----------
------P----SAT-----QT---LTAKA------------SLPT------SSRKKL-GATVATVAYASWALTIAHY---
-------TAN------PD-VVFGATLSGR-EAMAGSTSQPESI-AGPTIITVPLRIN--V---D---FQ---------SV
------VSDFLSTLQKDVVR---AAHFGQMMGLSSIAHID-S---D-C--R-D------AC-----QYKSV---------
LVIQV-----PD-QD--------D--------KYD------------------SGAANPF-----QMSL----ES--I--
-------GY--------------------------------------------------------------FPAPLVIEV
-EL---S---EST--DVH-ISMGYDPIL-VP-K--KLAHFILDT-FTTIMSNL-------SE-AK-------PEAT----
------VG----S-V-----------PALSEAH-LA-ELDVTCPEWIF
>KK1_C1
-------PVEQSFAQGRLWF------LDQL-T--TGAS-WYLM--------------------PLAVRIH-------G--
PL--RVQALSSALHALEQRHETLRTTFEQ----QD-GMG------------V---QI-----------------VH-P--
-SS-KR-----E-----L--RVI-----DV-SG--K-QN-G------G----YDQV-------LK------REQTT----
-PID------LAKE-PGWRA-----ALLR----V---------------GD--DEH-ILSIVIHHIIYDGWSLGVLREEL
GDLY-AAALRG--------PD-PLAHM-AP--------------LPIQYRDFSVW-QKQP-QQ------------VAQH-
-------------------Q-QQLV-YWTKQL-EDS--APAELL--TDF-------PRPA--------EL----------
------S----GRA-----GE---VRFTI---EGS--VFD-SLL-------AFRRVH-QTTSFAVLLAVFRAAHYRL---
-------TGT------ED-ATIGTPIANR-TRA-----EVEKL-IGFFVNTQCMRIA--V---A---DD---------DT
------FASLVSQVWSVATA---AFEHQD-VPFERIVSALLP---G-A--R-D------TS--RNPLAQLL---------
FALH------LE-QDL---------D------KIN-L-------------------EGLA-----CETV----PT--P--
-------MA--------------------------------------------------------------TRFDVEFHL
-FQ---E----DD--RLN-GVVNFSTDL-FE-P--QTIHSLVSV-FQEILRRG-------LD-QP--------QTP----
------IA----H-L-----------QLTD--G-LE-ELRNA------
>KK1_C2_nMT
-------PVEQSFAQGRLWF------LDQL-N--LGAA-WYHM--------------------PLAVRLR-------G--
PL--HLEALTAALHALEERHETLRTVFEE----QD-GVG------------M---QI-----------------VR-P--
-SS-KT-----P-----L--RII-----DV-ST--K-ER-G-----------YAEL-------LK------QEQTT----
-PFD------LATE-LGWRV-----ALLR----Q---------------GK--DDH-ILSIVIHHIISDGWSLDILCEEL
GQFY-AAVLRG--------QD-PLAQI-SP--------------LPIQYRDFSLW-QKQP-EQ------------VAEH-
-------------------H-RQLE-YWTTQL-EGS--VPAELL--TDL-------PRPT--------IQ----------
------S----GKA-----GV---IPITV---NGP--VYE-RLR-------AFSRAH-QTTAFAVLLAAFRATHYRL---
-------SGV------AD-ATIGTPIANR-NRP-----ELENM-IGFFVNAQCMRIT--V---E---QD---------DT
------FETLVRQIRFTATA---AFANQD-VPFEHIVSALMP---D-S--R-D------TS--RNPLVQLM---------
FALH------AY-KDL---------G------KIE-L-------------------EGYV-----AEPV----HT--T--
-------LS--------------------------------------------------------------TRFDLEFHM
-FQ---E----TN--HLS-GYVLYATDL-FE-P--ESIEGMVSI-FKEILARA-------LD-QP--------QTP----
------LA----L-L-----------PLTD--G-LA-ELRRR------
>KK1_C3
-------PVEQSFAQGRLWF------LDQL-N--LGAS-LYLM--------------------PLALRLR-------G--
PL--RIDALTAALFALEQRHETLRTVFKE----QD-GVG------------I---QI-----------------IQ-P--
-SQ-KK-----K-----L--RTI-----DV-SA-------G------D----FSEA-------LH------HERTA----
-PFD------LASE-PGFRV-----ALLQ----L---------------EP--SDH-VLSIVMHHIIYDGWSIDILCQEL
GQFY-AAAIQG--------QD-PLGQV-SP--------------LPIQYRDFSVW-QKQP-EQ------------VAEH-
-------------------E-RQLA-YWIDQL-ADS--APAEFL--VDL-------PRPP--------VL----------
------S----GDA-----GL---VHLTI---DGP--IYD-RLR-------AFCRVH-QTTTFAVLLAAFRATHYRL---
-------TGA------ED-ATVGTPIANR-NRP-----ELENL-VGFFVNTQCMRIS--V---G---DD---------DT
------FEQLVRQVRSTATA---AFANQD-VPFERIVSTLLP---G-S--R-D------TA--RNPLVQLM---------
FAVH------SL-KDL---------G------KIQ-F-------------------EGLV-----GETI----PT--A--
-------SF--------------------------------------------------------------TRFDVEFHL
-FQ---E----VG--RLS-GNVLFSTDL-FE-P--ETIQGMVSV-FMEILRGA-------LD-QP--------QIP----
------IA----V-L-----------PLTD--G-LT-ELRNR------
>KK1_C4_nMT
-------PVEQSFAQGRLWF------LDQL-N--VGSN-WYLQ--------------------PIAIRIR-------G--
SL--NINALTTALHALEQRHETLRTTFEE----ED-GVG------------M---QV-----------------VQ-E--
-YD-PI-----E-----L--RIM-----DI-AA--D-YD-G------D----YTEA-------LK------GEQTT----
-PFD------LESE-PGWRV-----SLLR----M---------------ND--NDH-ILSLVLHHIISDGWSVDVLRQEL
KQFY-AAALQG--------LD-PLSGA-DP--------------LPIQYRDFSLW-QKQP-EQ------------VAEH-
-------------------E-RQLK-YWVEQL-ADN--SPATLL--ADR-------PRPS--------VL----------
------S----GQA-----GS---VPLSI---EGQ--VYE-KLQ-------AFCRAH-QTTSFSVLLAAFRAAHFRL---
-------TGV------DD-ATIGIPIANR-NRP-----ELEHL-IGFFVNRQCMRIT--V---G---ED---------DT
------FESLIRQVHSTATA---AYANQD-VPFERIVSSLLS---G-S--R-D------TS--RNPLVQLV---------
FAVH------SQ-KNL---------G------KFE-L-------------------QDLT-----SEPV----AG--A--
-------IS--------------------------------------------------------------TRFDAEFHL
-FQ---E----EE--RLN-GVVYYATDL-FD-A--ETIQGVVSV-FQEILRRG-------LN-HP--------RTP----
------IA----A-L-----------SLTD--G-LD-NLRKM------
>KK1_C5_nMT
-------PVEQSYAQGRLWF------LEQL-N--FKAT-WYLL--------------------PLAVRIR-------G--
PL--NIKALTTALHALEQRHETLRTTFIE----RD-GVG------------K---QA-----------------VQ-P--
-FQ-PK-----E-----L--EIV-----DI-AA--D-HQ-G------D----YLKV-------LR------DEQTT----
-MFN------LATQ-PGWRV-----TLHR----V---------------DQ--NTH-NLSIVMHHIISDGWSVDVLRHEL
RQFY-AAALRG--------QD-PLAHI-SP--------------LPIQYRDFSLW-QKQP-DQ------------IIEH-
-------------------A-KQLE-YWTKQL-ADS--SPAELP--TDL-------PRPA--------VL----------
------S----GKA-----GE---VALSV---KGP--LYE-RLQ-------AFCKTH-QTTAFATLLAAFRATHHRL---
-------TGA------ED-ATIGTPIANR-NRP-----ELENL-IGFFVNAQCMRIT--I---D---GD---------ET
------FESLIRQVRATATA---AIANQD-VPFERIVSTMQS---T-S--R-D------TS--RNPLVQLM---------
FALH------SQ-QDL---------G------KIQ-L-------------------EGCE-----TEPI----PR--A--
-------VR--------------------------------------------------------------TRFDLEFHL
-YQ---E----QG--SLG-GIVYFATDL-FE-P--ESIEGMVSI-FKEILARA-------LD-QP--------QTP----
------LA----L-L-----------PLTD--G-LA-ELRRR------
>KK1_C6_nMT
-------PVEQSFAQGRLWF------LDQL-N--AGSL-WYIQ--------------------PIAVRVR-------G--
SL--NIGALTTALNALEKRHEPLRTTFEE----HD-GIG------------V---QV-----------------VQ-P--
-HQ-PK-----K-----L--RIV-----DT-VA--N-YQ-G------D----FIRA-------LR------KEQQT----
-LFN------LATE-PGWRV-----SLLR----I---------------GE--DDN-ILSIVMHHIISDGWSVDILRQDL
KLFY-AAALKS--------QE-P--QV-DA--------------LPIQYRDFAFW-QKQP-EQ------------VAEH-
-------------------Q-RQLD-YWIEQL-KDS--KPAELI--TDF-------PRPE--------VL----------
------S----GTA-----GI---VQLAV---DGQ--VYE-GLR-------AFCRIH-QTTSFVVLLAAFRAAHYRL---
-------TGT------ED-ATIGSPIANR-NRP-----ELESL-IGFFVNTQCMRIM--V---G---ED---------DT
------FERLVQQVRSTTTA---AFANQD-VPFERIVSSVQS---T-S--R-D------AS--RNPLVQLM---------
FALH------SQ-QGI---------G------LME-L-------------------EGVE-----TEPI----AR--D--
-------VS--------------------------------------------------------------TRFDIEFHL
-YQ---K----EE--SLH-GVVHFAADL-FE-P--ETIQGLVSV-FQEILRRG-------LE-TP--------RLP----
------IS----I-L-----------PLDN--N-IP-ELL-V------
>KK1_C7
-------PVEQSFAQGRLWF------LEQL-N--VSST-WYLQ--------------------PIAVRMR-------G--
PL--KIEALAAAFHALEERHETLRTTFEE----HD-GIG------------M---QV-----------------VQ-P--
-HR-PK-----E-----L--RVI-----DV-QA--E-HD-G------D----YTQA-------LH------TEQTT----
-TFN------LETE-PGWRV-----SVFR----L---------------NE--DDN-ILSIVMHHIISDGWSFDILRKEI
REFY-NAALKG--------KD-PLAQM-SP--------------LHIQYRDFSVW-QKQL-NQ------------ITEH-
-------------------K-RQLD-YWTKNL-ADN--TPAELP--TDL-------PRPA--------VL----------
------S----GKA-----GV---IQLSI---TGP--VYD-RLR-------AFCRVH-QTTLFTVLLTVFRATHYRL---
-------TGA------ED-ATIGTPIANR-NRP-----ELENL-IGFFVNTQCMRIT--V---E---EE---------DT
------FETLIHQVRTTTTA---AFANQD-VPFERIVSALLP---G-S--R-D------TS--RNPLSQIM---------
FAVH------SQ-KNI---------S------KIE-L-------------------DGLE-----SEAI----SR--A--
-------TS--------------------------------------------------------------TRFDLEFHL
-FQ---E----EK--GLG-GIVLFAADL-FE-P--ETIDSLVFV-FQEILRQS-------LE-TP--------KTP----
------IA----V-L-----------PLTN--G-IA-QLRSM------
>KK1_C8_nMT
-------PVEQSFAQGRLWF------LDQL-N--FGAS-WYLM--------------------PLALRLQ-------G--
SL--HVKSLTTALFALEQRHETLRTTFEE----QD-GVG------------I---QI-----------------VH-P--
-AN-KK-----D-----L--RIL-----DV-SK--E-QN-S------D----YAKV-------LH------KERTI----
-PID------LTSE-PGWRV-----SLIR----L---------------GE--DDH-ILSIVMHHIISDGWSVDVLRQEL
KQFY-TAALKG--------QD-PLAQI-DA--------------LPIQYRDFSLW-QKLP-DQ------------VAEH-
-------------------Q-RQLE-YWAEQL-ADN--TPAELL--TDL-------PRPD--------VL----------
------S----GKA-----GA---VQLTI---DGP--VFD-QLQ-------AFCRAH-QTTMFTVLLAVFRTTHYRL---
-------TGA------TD-ATIGTPIANR-NRP-----ELERL-VGFFVNTQCIRIT--V---D---VE---------DT
------FEALVRQVHSTSTT---AFANQD-VPFERIVSTILP---G-S--R-D------AS--RNPLAQLM---------
FAVH------SQ-RDI---------S------KFQ-L-------------------EGLD-----TKPI----PT--A--
-------AS--------------------------------------------------------------TRFDIEFHM
-FQ---Q----AE--RLS-GRVLFAEDL-FE-L--ETIQGMVVI-FKEILRRG-------LE-TP--------QTP----
------LA----V-L-----------PLTD--G-LA-HLRSQ------
>KK1_C9
-------PVEQSFAQGRLWF------LDQL-N--MGVSELYLM--------------------PLALRLR-------G--
PL--RVDAFAAAVSALEARHETLRTTFMD----HD-GVG------------M---QV-----------------IL-P--
-SN-SK-----K-----L--RVI-----DA-SE-------N------D----YIDI-------LR------QERTA----
-PFN------LTTE-PGFRI-----ALLQ----L---------------GQ--TDF-ILSIVMHHIIYDGWSIDVLCREL
GRFY-SAALQG--------QD-PLAQV-SP--------------LPIQYRDFSIW-QKRP-EQ------------VAEH-
-------------------E-RQLQ-YWTEQL-ADS--SPAELL--TDL-------PRPL--------VP----------
------T----GKA-----GI---VQLTI---EGA--VYE-RLR-------AFCRVH-QTTSFAVLLAAFRATHYRL---
-------TGA------ED-ATIGSPIANR-NRP-----ELESL-IGFFVNTQCIRVT--I---R---ED---------DT
------FDKLVQQVRATTTA---AQVNQD-VPFERIVSALMP---G-S--R-D------TS--RNPLVQLS---------
FALH------SQ-HDL---------G------RID-L-------------------QDLT-----GEAL----PT--P--
-------VF--------------------------------------------------------------TRLDVEFHL
-FQ---Q----AE--KFG-GSVLFATDL-FE-P--ETIQGLVSV-FQEVLRRG-------LE-QP--------QTP----
------IA----V-L-----------PLDN--A-SE-DLRSM------
>KK1_C10_term
------DVYPVTWIQKHFLV------DPAT-G--LP---RTPS--------------------LFFVDFP-------A--
NA--DCDKICNASRSLIQLFDIFRTVFVQ----AA-GN-----------F-Y---QV-----------------VL-E--
-EL-DI-----P-----I--SVI-----ET----------E------D----ISTA----TRVLKE-----QDQQN----
-PLQ------F-GQ-GFLRF-----AVVK----T---------------R---SAV-RLVLRISHCLYDGLSFEHVVQSL
HALY-N----G--------DR-----I-PT---------------QPKFVQYVQH-LTD------------------SR-
-------------------K-EGYD-FWLSVL-EES--SMTVVE---TG------RRAQQ--------L-----------
-SSP--E----GAW-------F--VEKII------------KAV-------IPANSD-GITQATVFTTASTILLARM---
-------TGS------SD-ITFSRLVSGR-QSL---PINDQHI-VGPCTNIVPVRIR--M---T---DG---------TN
------ARELLGMVQDQYID---SLPFET-LGFDDIKENC-T---K-W--P-AS-----TT--N---YGCC---------
STFQ------NF-EM--------Q-P------QSQ-VQD-----------------ERVR-----LAGL-----------
-----------------------------------------TNFKDAELLNGATATNKR-------VLDDVPMHEIDMIG
-IP---E----PDGLHVR-VVLTASRQI-FE-E--EVVDRMHEE-FCDIILGL-------NK-IL---------------
------------------------------------------------
>leucinostatin_C1
------TAYPCTPVQEGILL------AAIR-F--PE---SYRI--------------------ERIFEVA-KGTM-TD--
SI--DLELFEQAWRDVVARHGALRTVFAP----SV-RD---------GAG-F--DQI-----------------VL-V--
-GV-EC-----D-----I--RRL-----KV-SPK---DG-G------L---AVKL--------LE------QQKAA----
-TFSE-------LR-PAHRI-----TTCS----T---------------IE--GSV-YCKIEIHHSIVDGLSAGLLLKEL
RKAY-S----R--------RCSGTLAA-DS-E-------------SYHLGRYIAQ-IKG---H--------------SQ-
-------------------K-EPLE-YWTRTL-DGL--DPCHFP---SL-------VTSD--------AP----------
---M--T----REN-----RT---VQVNV---SS-----S-QAQ-------RFCKTL-GITIPILLQAAWATVLRGY---
-------TQT------DD-VCFGFLASGR-DEP---VPGLQNM-IGTFIHLLTCRSG--A--------------------
-----------------------AIINQY-CSLASIQNSL-----Q-L--G-G------RS-----LFNTL---------
LSVV------YS-SQ--------D-Q------AGT-------------------SDDAVY-----FKNA----ST--I--
-------AS--------------------------------------------------------------SEYDLTLTA
-DL---T----PD--TLS-LSFTYKTTA-LS-G--DNAASLADS-FTQILQTI-------MS-QP--------EAQ----
------TS----N-I-----------PTIGPKD-LD-RVMAA------
>leucinostatin_C2
------DVYPCTTMQIGLMA------LSYK-Q--PT---SYTG--------------------RIVFSLP-------S--
DI--DLSRFKQTWRDVMLRNAMLRTRIVD----AQ-TA----------GM-V---QV-----------------VL-RA-
-ET--M-----P-----W--M-------ES----------D------D----LDDY-------LR------RDVAI----
-PMT------T-GK-PLSRY-----AIIR---PE---------------NG--RNL-SFVWTAHHAMYDGPSLRLVAHEV
NELY-K----S--GT----SG-----L-EE-P--------------IPFTRFIQH-TQS---I--------------AD-
-------------------G-DAAS-FWHAQL-EGS--CRPSFP---PA-------AKNS--------DY----------
------V----RTD-----GY---VTHAM------------PLP--------RCANS-HITTTTLLRAAWAIVQGKY---
-------SRT------DD-VLYGAVVTGR-GIS---VPGIESI-VGPTVNTVPIRVK--L---D---AS---------QM
------VHEYLRKLQEATTE---MLAYEQ-YGLQNIARLE-D---G-A--E-N------VS-----SMQTL---------
LVLQ------AP-QE--------A-T------TLP-A-----GTTEL---------LDLT-----NAAM----HG--A--
-------NF--------------------------------------------------------------HTHAFILEG
-II---D--EPGK--SLT-VNVNFDANM-LP-E--ATVQNICRQ-LAHVMDML-------TR-AE-------GTTA----
------LG----S-I-----------VLASDAA-LQAHVTEV------
>leucinostatin_C3
-----EDAYPCTALQEAVMA------SSVK-Q--KG---SYIA--------------------RNVLRVP-------P--
SL--DINRLCEAWSSVVQTHGILRTRIVQ----VA------------SSA-I---QV-----------------VL-K--
-ES--F-----A-----W--Q-------DD----------EN----ID----LETY-------IS------EDSRG----
-LIG------Y-GT-PLMRF-----AVVG---SA-------------LGAD--RTR-HLVLTMHHAIYDGWSLPAILGDV
QKAY-S----G--------MT-----V-SK-G--------------LPYAAFVNY-LSD---A--------------NG-
-------------------A-SSDV-YWKSET-DST--KVTDFP---RL-------GSGSRSAKTGQGHN----------
------L----SAD-----SS---IDFKF------------PLI--------RVKES-DITTATILRAAWAFVLSRY---
-------TDS------DD-VIFGSTLSGR-NAA---LGGIDGM-IGPTIATVPVRVH--I---D---RA---------QS
------QHQFLSNVQQQGAN---MIQYEQ-KGLQNIARIS-P---D-A--R-E------AT-----RFRTL---------
MVIQ------TV-GN--------S-A------DL----------------------LGMTN----VTQA----LN--E--
-------GF--------------------------------------------------------------YTHPFIL--
------------------------DAAY-IS-E--DEVRTVLHQ-FEQVVSQL-------GS-AVE-----LPDHT----
------VD----N-I-----------NMTSSYD-LS-RIQTL------
>leucinostatin_C4
-----EDAYPCTPLQEGLMA------LTEK-Q--HG---AYVM--------------------QTVFRLP-------G--
TI--DLERFKQAFEVVEASAEALRTRLVS----LG-EQ----------DF-V---QV-----------------VV-S--
-QS--Q-----P-----W--H-------HG----------T------D----IASY-------LR------QDKHE----
-PMS------F-GD-PLCRF-----ALVE---DK---------------TS--GHT-YFVWTMHHAIYDGWSMRLMLEAF
HRAY-N----S--------NI-----T-SP-QYLIQ------RQEMVPYSSFIRY-TQS---L--------------RS-
-------------------D-ESES-WWASHL-DNA--AATPFP---RT-------SQGR--------SR----------
------S----GQG-----EN---WRQSL------------SFAT-----SGSFKSL-GVTKAALVRAAWALVIARH---
-------ADS------DD-VVFGSTVSGR-TAP---VQGLEHI-IGPAIATVPVRIK--I---D---QT---------RP
------IGDFLREVQSQTNA---MIPYEQ-VGLQNIAKIS-P---A-A--R-D------AC-----NFQSL---------
FVVH------PP-RL--------T-KL----QGDD-L------GDSL---------LDIQPTS-DSLSV----DG--G--
-------QF--------------------------------------------------------------FTNPLVFQC
-HL---G---DGD--EVD-VTITYDTGL-LS-E--SEAANMGLQ-FESVVQQL-------AG-TGTSL-KSCLPKV----
------VG----D-V-----------NPLSAHD-FE-QMASW------
>leucinostatin_C5
-----EDAYPCTPLQEGLMA------LAQK-K--TQ---SYTT--------------------RNVLKLP-------T--
HF--DVPRFQRAWEMTVGKCDTLRTRIVV----CR------------GEL-L---QV-----------------VL-R--
-EP--V-----T-----W--LAQ---P-EP---------ATGQ---TQ----LEAF-------VE------REKNE----
-PIT------H-GR-PLSRQ-----GIVR---DG-------------------NST-FFVWTVHHSVYDGWCLPHIFNML
VRFY-Q----D--------EA--TDLLHEE---------------QRLFKKYVQF-TLE---A--------------SQ-
-------------------E-DLRD-FWKREL-DLGRRRLEHFP---SS-------NRVD--------SS----------
-----FT----NRH-----EV---MKQSI------------PSP--------SKGVS-DVTTSTLLRAAWALVLCQW---
-------SQS------RD-VVFGTVVSGR-NAP---VAGIDSL-LGPTLATLPITMH--VPEND---NG---------AT
------IASFLRQVQAQSNA---MIAYEH-FGVQNIARLS-A---A-A--A-N------AC-----DFQNL---------
LVIQ------PA-HQ--------F-D------NA----------------------LGIEVV---HTIE----DH--G--
-------GY--------------------------------------------------------------HVYPLVMEC
-LL---H---DDA--TIT-LQTTFDPSV-IS-S--FHAGAIVKQ-FSTVISQL-------SQ-KD-------DSLP----
------LD----T-V-----------SLFTTED-FA-QIETW------
>leucinostatin_C6
------DVYPATALQEGIMS------LSQQ-G--DG---AYVA--------------------RNIFRLP-------P--
TM--DVDRLKRACEDTYTRHEILRTRIVM----LR-DQ-----------T-L---QV-----------------VI-D--
-DE--L-----R-----W--R-------ND----------T------V----LKSY-------VA------HCKAE----
-LMG------Y-GA-PLSRF-----GIVS---T----------------ST--KET-WFILTLHHAIYDGWSSKLLIDAV
MSAY-E---VG---PH---HQ-----IHGS-S--------------APFNRFIKY-LVE--DC--------------DE-
-------------------S-ASAD-FWRDQS-AGF--EPFTFP---QG-------PRQT--------PS----------
------A----TQW-----AR---LRHEL------------PLS--------SHTIV-DVTTNALLRTAWALTLSAH---
-------ADT------SD-VAFGATISGR-NVP---VPRVEMM-VGPTFATVPVRVS--M---Q---GA---------TS
------IQKLLSDVQKSSID---MVPHQQ-FGLLKIRDIC-P---D-A--Q-N------LC-----RFKTL---------
LVVQ------SS-DQ--------E-S------LRG-S-----DGGDFGQV------LNVA----ADEHG----HD--N--
-------IF--------------------------------------------------------------RSYAITLEC
-SM---H----KD--RII-VDAHYDTNT-IA-P--EMMVMVLNH-FRRAFVNL-------SD-GQV-----DTAMT----
------IRQ---S-L-----------DLFGGED-KR-VIDKW------
>leucinostatin_C7
------DAFPCTSLQEGMMA------LTDK-E--PG---TYVA--------------------RLPFRIG-------K--
HV--DMAQFRAAWETVVAATPILRTRIVS----LA-NG----------RA-I---QV-----------------VL-D--
-EP--A-----S-----W--RVV----EDA---------GAGMDLNSQ----LANY-------LE------QDKND----
-HMR------Y-GT-PLSRY-----AVLT---SA---------------ES--EER-LFVWTVHHAVYDGWSLDLIRGKF
MQAY-N----G--------VN-----S-AQIARP-----------SVSYANFVAH-AET------------------VR-
-------------------E-RGAE-YWRHAL-KGA--RPVNFP---RH-------NRTR--------ANN---------
------A-RADRTD-----AS---LKSQF------------EVDAFKSRHVRHGEET-IATKASLMRAAWALVVSAH---
-------ADGDGVGGEQD-VVFGTTVSGR-NAP---VPGIEGI-VGPAVTTVPLRVR--V---D---PT---------VT
------VATYLKEIQSQSND---LIMYEQ-FGLQNIAKLG-E---D-A--K-Q------AS-----EFRTL---------
LVVH------PP-KL--------A-T------DGS-ATNNS-DEPILS--------SHLQ----DDEDD----AE--K--
-------TF--------------------------------------------------------------FTYPLVFQC
-HL---P--EDGG--RID-ITVTFASSV-VS-R--RQVEQILGH-FKQAVNLL-------AE-ASTV--VKSPSSTNSDL
----TLLS----Q-L-----------DLVGSED-ID-QFTLW------
>leucinostatin_C8
------DAYPCTALQEGLMA------LSVK-Q--PG---SYIA--------------------RFSYQLR-------S--
DV--SVAAFKQAWNEVVQACSNLRTRIIR----LP-QG----------GS-V---QV-----------------VL-Q--
-SG--A-----A-----W--E-------ST----------AG----MT----LQAY-------IS------SSRAT----
-TMT------Y-GS-PLSRY-----ALIE---G--------------------AEN-YFVWEIHHAVYDGWSMNLMMDSL
HRNY------G--------QS-----VGPVDPAS-P------TPSLVPYAGFIQY-TLQ---L--------------DQ-
-------------------D-AAAQ-YWRSQL-NRA--TKASFP---PQ-------TRRS--------------------
------P-E--STT-----HT---VVRNI------------AFS--------HPKNV-GVVRATIVRAAWALVLAAYA--
-------DNA------SD-ICFGATVSGR-QAP---VPGIEKI-AGPLIATVPIRVR--L---D---RR---------QP
------VADYLMSIQRQATD---MVNHEQ-YGLQRIARLS-P---G-A--K-A------AT-----EFSTL---------
LVIQ------PR-HI--------V-S------ADK-TSD---SDNKV---------MKLVNS--DEDAVDGVSTI--D--
-------NY--------------------------------------------------------------FTYPLVVQG
-HL---S----DT--DVQ-LHLIYDSGY-LD-E--AEMTILAGQ-LENVVHQL-------VQ-FS------SGDQT----
------LA----E-V-----------TLAGPTD-IQ-KALQW------
>leucinostatin_C9
-----EDAFPCSSLQEGMLA------LAEK-Q--RG---SYMG--------------------RFVIRLP-------Q--
GM--DVERFTSAMAVMVEQCPNLRTRIIM----SA-SQ---------GRQ-I---QV-----------------IL-N--
-NP--I-----S-----W--E-------QA----------PS---DNS----LAEC-------LAA--------------
-PVSHA---AY-GG-PLSTY-----KMVH---DE---------------AS--CQT-CIIWEIHHSIYDGWTLSHMIQVL
HRAY-D----G--------QS-----P-AS-PRA-----------PISFSKYVEH-ALL---T--------------GD-
-------------------E-EIRS-FWQSQL-SDA--NTAKFP---DT-------TQAS--------------------
------P-ADVRSD-----GV---MTYSL------------RVP-------EEHRSS-GITTANLLRASWALVLDRY---
-------LNSDN-DSTDN-VVFGATVSGR-DAS---IPGILGI-LGPTIATVPVCVR--F--GDR--RA---------TT
------VGDYLVAVQDRTNA---IVPYEH-IGLHNISRVI-G---N-S----D------AT-----AFHNL---------
LIIQ------PR-MG--------P-Q------PGG-S------DGEAE----NQREIDIV----DKTMD----DN--E--
-------SY--------------------------------------------------------------YTYPLVFQC
-VL---G---DNG--DVA-VTATYDSRS-IS-Q--AQMQVLCRQ-FETVVRQL-------GD-HS------TATRA----
------LS----E-V-----------DLFTPED-FQ-IIQSW------
>leucinostatin_C10
------DAFPCTPLQQGLIA------LAQK-Q--PG---SYVA--------------------RFALHLP-------T--
HV--DMGRFRLAMERMYQECSNLRTRIIL----QD------------DEL-I---QV-----------------IL-D--
-ED--L-----P-----W--M-------EI----------R------S----IEPT-------LEGALESRTDLQW----
-SAG------F-GQ-RLCRF-----VLVH---D----------------GS--GSI-HLVWDIHHSIYDGWSIGLMLDIA
QKLY-N----E--------DN-----T-VT-K-------------PVSFSQYVKY-VTA---A--------------SAE
SG-----------------SMSSKQ-YWQSRF-ANV--NISHFP---KA-------SSDN--------DMES--------
------PDEGAKTD-----AT---MKHEL------------SWS------AQHSLPN-GVTLPTILRSAWALVLSRY---
-------IDS------ND-VVFGNTVTGR-NAS---VPGIVNV-VGPTIGTLPIRVR--I---H---DNEHA-----DAS
------VHQFLQRMQQESND---MVPFEH-VGLQSIAQMG-K---E-L--R-E------AC-----DFQNL---------
LVIQ------PG-AR--------R-S------TPE-AAFTS-DEMNF---------FDIEDLT-SSPSS----NS--Q--
-------RY--------------------------------------------------------------HVYPLVFQC
-II---E----SSV-SVR-LLATYDTRS-LP-M--ATMEAICHH-FSQAATQL-------VE-AASS----THTVP----
------LS----S-I-----------TLTSEYD-IE-KVLGW------
>n_acetyl_tryptophan_C1_after_E
-------VYTPSSIQQHMLW------RQSQ-E--PW---FYRV--------------------QGDWTIEKTTTQ-SE--
PV--DIDRLSHAWNQVVHRHTTLRTVFRY----SS-EE----------ER-F--VAI-----------------VL-H--
-EV-KP-----A-I------SII-----RK---------------------GIQTS-----GSLC------RDDDLS---
---------------PPHRM-----VLRE----K---------------DN--GSV-VCELEFSHTIIDAASRSIVVQDL
LDAY-D----G--------KL-----A-HR-PLD-----------FPPFWEYIRL-AQS---------------------
---------------------STPS-ARKEEL-HRAG-RVVTLP---FQ-------PTHV--------------------
--------------------------------------LS-KVP-------EACKKN-EITISSFFMTAWSIVLAKHFVA
HNQRVDSTSS------QA-VAFDYVLSDR-SAN---IPGIESA-VGPYIRLPTLETH--V---K---EG---------VS
------LKNIARGLHAQCTF---QSLSQS-TQDGSSLEL--P---S-K--A-T------AL--QK--YSTL---------
VNIR------NS-GS--------D---------------------------------SLD-----LVSD----SG--EWK
WILQGFSDP--------------------------------------------------------------WDYDLVFAV
-NV---H----AG--KVTGWTVEYADGV-VE-H--SAADEIAKD-LNDVVERM---------------------------
--------------V---------------------------------
>notoamide_C2_term
TDSDAIAVYPTTQAQSFLIQ------RYPW-T-------------------------------HWRFAFH-------G--
EV--SIDRLRTACARLVAAHSILRTLFVG----GK-GQRD-----------R---QV-----------------VM-K--
-AL-DI-----P-----L--HTV-----TT--------N-K------S----LEEY----CQSICD-----AEQQM----
-DVVE-------TV-LPTRL-----TLVS---DV---------------LH--TAH-IFVLRLSHAQYDGICVPKIFAGL
ESFY-N----R--------TE-----T-VA---------------PTIFERYLDQ-RQRF-----------------EG-
-------------------E-GPHE-FWRAYL-AGS--SPPCTM---PGK------STPP--------T-----------
-TAD--S----GPV-APP-SVIS-ASQTV---------------------KFTAIPS-QVTLATVVKAAACLVLARL---
-------TGR------SD-ITVGQTVNGR-SLP---LPWVNEV-VGPCVNYIPFRAT--L---Q---QS---------MS
------TQDYLVDMQRQHNR---CVPFDG-AELDTIVKNC-T---D-W--E-P------TA-----EFGFI---------
LQHQ------NI-DM--------D-L------SLT-LDG-----------------NRCV-----SCAS----SG--Q--
---------------------------------------------------------------------LRPSNEVWICS
-TP---S----PS--GVD-LDVVASSHI-LT-A--DAAKNLVDD-IADMIQTL-------LY-NL--------ETP----
------LR----DAV----------------------EL---------
>notoamide_C1
-----EDIYPCTPLQEGMLA------LASS-Q--TW---MYVG--------------------HIVFGLP-------E--
GV--DVSRFKAAWQSTADTTPILRTRIIE----TP------------QGL-L---QV-----------------VL-R--
-GS--L-----V-----W--E-------TY----------N------E---PPDAC-------VA------DGGSQ----
-IGS------P-GA-PLMRF-----ALGD--------------------GD--HRD-EFVLTVHHAVWDAWSMRLIHDAV
ERSF-Q----G--------EQ-----V-KK----------------QPFHPFIQH-LQQ---V--------------DG-
---------------------GMDE-FWRTEL-ANL--EAVPFP---AL-------PSTH--------YR----------
------P----SPT-----AM---LRHTV------------EKI-------EICAPR-SHTMASYIHLAWSLLVAHY---
-------TDS------TE-AVYGATMSGR-NAP---VEAINEL-AGPTIATVPVRVH--V---R---PE---------DT
------ISAALEQIQSCMVR---MVPHEQ-AGLLRIAKTS-S---D-A--A-R------AC-----AFQSH---------
LNIQ------VV-EP--------E-R------RLF-PVR-----------------RGIA-----STGM----DL--T--
-------RF--------------------------------------------------------------SSYALNLML
-LL---S--PDNT--SVI-VNIAYDPQV-LS-A--WEVYRMIHQ-WEHILRQV-------CR-EP--------TGS----
------LQ----E-L-----------DLASPLD-QD-LLRVW------
>okaramine_C1
-----EDIYPCSPLQARLMA------RTSR-Q--PG---AFQG--------------------HFNFRLS-------L--
DT--DWDRLHWAWNKAADFLPILRTRIIN-TWQLA-EG----------NP-L---QV-----------------VV-RD-
-KD--I-----E-----W--V-------EV----------AA-----S----------------E------SEPKS----
-RMS------F-GS-PLIYC-----VAVR---AK-------------------HSP-VLILNIHHALFDLVVFEQILEAV
KAAY-Q----G--------KP-----L--------V---------WRPFSPFIKY-VQD---L--------------NR-
-------------------S-QANE-FWKREF-TGL--RAVPFP---AD-------ITPGR-------SN----------
------L----DAI-----RW---TRKSF------------CLG--------HQNQA-GITLSSLIRLAWAMVLSQY---
-------TGS------LD-VVFGTTVMGR-NMP-----GTADV-GGPTIATYPLRIT--L---R---GE---------ES
------IKEALQRIQNHGIA---IAPFEQ-SGIQHIRHSS-P---E-S--A-I------AC-----SFRNM---------
LVIQ------PS-SD--------N-S------LLA--------KRDLSPL------LVLE-----ERGSWKQKSY--V--
-------NF--------------------------------------------------------------STQALNVVC
-EP---G----AG--HLD-VSAYFDQSI-LS-S--QEVEEMLSC-MDRLLQLV-------LQ-HP--------DAS----
------MG----T-I-----------LSQSQSP-DG-DLDRY------
>okaramine_C2_term
-IKESIDAFPCTTAHLGLLS------GLG----------TCQS--------------------HTIWEIG-SPEE-----
QI--DLVSFAKAWLNLVNRHAALRTLLLP----SR-SN---------PSE-W--LHV-----------------VL-K--
-SS-PV-----G-----V--KVV-----TKLK------N-A------S---LLKI----------------ARKPL----
-LSRD-----GLGG-LPYRF-----AVYQ----S---------------TT--GRT-LCKLEARYAFLDAFSVLVLMKEL
RRIL-D----C--------LP-----T-SDPL-------------LPSYSSWVAY-LRR---W--------------SED
-------------------P-LHLQ-FWDRYL-AGL--KPCILR---AS-------RNHH--------HHQHEGRQHHGA
SETNGNR---PRLI-----KS-H-RQIVV---QD----AV-ALR-------KYCDQR-ELTITNILQVAWALTLKEQ---
-------TGI------ED-ICFGALVSGR-DVP---VDHVGNI-VGSLFNVLACRIQ--M---P---AT---------DS
------ISSVLLENQQMMRE---RASHQF-CSLQEVTRLVLK--AR-P--E-A------SS-----LFNTC---------
LSVE------QP-LS--------D-E------AET----------------------GKG-----FRAL----ET--V--
-------EE--------------------------------------------------------------TEYDLIVAA
-TV---F----PD--RIQ-ASIMYWSYF-CD-P--ARAATIAET-FAQSIERI-------I-------------------
------------------------------------------------
>oxepinamide_C3_term
PKSTIIDILPVSEGQGFFLT------RVAL-H-------------------------------HFSFAVE-------G--
KL--DIERIRHACETVYLFFAILRTIFIH----WH-GQ-----------I-L---QL-----------------VL-D--
-NI-EV-----P-----F--HHI-----LT--------D-S------D----PAEV----HRELRD-----LDRKV----
-ASV------LDEQ-PPCAF-----ILIS---DR---------------SG--TRH-ELIFRLSHTQWDGLSLAELFSAF
GSAY-H----N--------RP-----I-PP---------------TTPLTTVVYH-RLM---R--------------NK-
-------------------T-KSLS-FWRDYL-RGS--TISSLI---PSA------PETT--------------------
------D---LSPG-----TTIW-ENTNL--------------Q------PAPEPPS-GITMASVVKAAWALVIAQE---
-------KGR-G---CRD-IVFGQTVNGR-SSA---LPNIERI-FGCCLNFIPVRIR--V---R---EE---------MS
------IYDLLRHTQAQYQE---TVAHDD-VGFQSIVDES-T---D-W--P-R------GT-----YFNSI---------
VQHQ------NI-PL--------H-H------VMP-LED-----------------LKTH-----FTLN----GYF-R--
-----------------------------------------------------------------------PGREVIIFT
-EP---D----GD--VLS-VQFCANPNV-IE-F--SYAQKLHRT-LVDLIVHL-------CR-CP--------DDL----
------VS----T-L---------------------------------
>oxepinamide_C1_before_E
------DAYPCSALQEGLCA------LSMR-D--AQ---SYKV--------------------RLICHIR-------P--
GT--DLQVFRAAWERTYLINDVLRTRFVT----SS-TH----------GA-I---QA-----------------VI-Q--
-RP--F-----R-----W--D-------EA----------E------S----FEQY-------VT------LIEQE----
-PMG------L-GK-QLVRA-----CLLR---DP-------------RSQH--QQT-AFVLTLHHGICDRWSIRQLLEQI
DRQV-H----A--FP----KQ-----L-EL--------------DPIEFRPFISY-ITE---T--------------AS-
---------------------KSAE-YWENQF-QDI--KAVIFP---EL-------PAPD--------YT----------
------P----VAD-----QL---TQYDI------------KLP--------TRLVR-EISIANYIRLAWALVLAHN---
-------TSS------DD-VVFGAIVSGR-ASP---VKGIVTL-TGPTIATVPIRIN--L---S---RE---------MT
------VLQALTSVERQFIE---MLPWEQ-AGLQNIRRLS-P---E-A--D-R------AC-----SFQSL---------
FTVQ------PF-LG--------N-P------PPL-F-------------------SACE-----EGAA----IA--G--
-------GF--------------------------------------------------------------ASYALNIEC
-YI---S--EDER--RMQ-AKVAFDPRV-IA-L--GRVRRLLEH-LQVVLNEV-------AA-QT--------ERR----
------LS----S-I-----------SPLSPSD-MS-LLWEW------
>oxepinamide_C2_after_E
-----ENLYPCAPIQRGILL------SQEK-E--RS---HYHV--------------------TMLWEIQ-IAG--GV--
SA--SVPKAKDAIHQVITCHPCLRTSFVR----SF-SE---------RAL-Y--DQV-----------------VT-H--
-NA-SP-----Q-----I--EVV-----HN-------PS-KG---W-Q-----------------------GRPSA----
-KGSP-----LTPE-FPNRF-----TIHV----D---------------QE--QRV-YIRLDVTHALVDAMSFSLIQRDL
CLAY-E----G--------RL-----N-IS-S-------------GPPYANFIAY-LQS---R--------------NE-
-------------------E-EDRV-FWEEEL-EGI--QPCLFP---SL-------TDYQ--------VG----------
------E---VDDA-----LS---WSVEL---QH----SE-EIY-------AYCRAH-SVTPANIFCLAWSLVLRSY---
-------VGS------DD-VCFGVLASGR-ELP---FEGAQDV-VGPLINVLTFRNR--L---K---EN---------LS
------VGECLQQVHTKYLR---YLQHQT-YPLADISHQK-----G------D------AV-----LFNTA---------
LSIQ------RV-MV--------S-A---------------------------DTPTSTS-----LNLV----HR--R--
-------DP--------------------------------------------------------------VEYAIAINV
-DM---E----PS--RIA-VHLRYWLSS-LS-S--EMAMLIASS-FEQAVHQI-------IT-ND--------QLH----
------PA----Q-L-----------DLVSTDH-KR-LLHRW------
>penicillin_C1
------NIYLANSLQQGFVYHYL---KSME-Q--SD---AYVM--------------------QSVLRYN-------T--
TL--SPDLFQRAWKHAQQSFPALRLRFSW----EK-EV-------------F---QL-----------------LD-Q--
-DP-PL-----D-----W--RFLY--FTDV-----AAGAVE------D--RKLEDL-------------RRQDLTE----
-RFK------LDVG-RLFRV-----YLIK----H---------------SE--NRF-TCLFSCHHAILDGWSLPLLFEKV
HETY-LQLLHG--------DN-----L-TS-S------------MDDPYTRTQRY-LHA------------------HR-
-------------------E-DHLD-FWAGVV-QKIN-ERCDMN---AL---LNERSRYK--------VQ----------
-LADYDQ---VQEQ-----RQ---LTIAL---SGDA-WLA-DLR-------QTCSAQ-GITLHSILQFVWHAVLHAY---
-------GGG------TH-TITGTTISGR-NLP---ILGIERA-VGPYINTLPLVLDH-----STF-KD---------KT
------IMEAIEDVQAKVNV---MNSRGN-VELGRLHKTD----------------------LKHGLFDSL---------
FVLE------NY-PNL-------D-K------SRT-LEHQT------------ELGYSIE-------------GG--T--
-------EK--------------------------------------------------------------LNYPLAVIA
REV---E---TTG--GFT-VSICYASEL-FE-E--VMISELLHM-VQDTLMQV-------AR-GL--------NEP----
------VG----S-L-----------EYLSSIQ-LE-QLAAW------
>penicillin_C2_before_E
------QMIPVSRAQERLLF------IHEF-E--NGSN-AYNI--------------------DAAFELP-------G--
SV--DASLLEQALRGNLARHEALRTLLVK----DH-ATG------------IYLQKV-----------------LS-P--
-DE-AQ-----G-----M--FSV-----NV-DT--AKQV-E------R----LDQE-------IA------SLSQH----
-VFR------LDDE-LPWEA-----RILK----L---------------ES--GGL-YLILAFHHTCFDAWSLKVFEQEL
RALY--AALQK--------TK-SAANL-PA--------------LKAQYKEYALY-HRRQ-LS------------GDRM-
-------------------R-NLSD-FWLRKL-IGL--EPLQLI--TDR-------PRPV--------QF----------
------K----YDG-----DD---LSIEL---SKK--ETE-NLR-------GVAKRC-KSSLYVVLVSVYCVMLASY---
-------ANQ------SD-VSVGIPVSHR-THP-----QFQSV-IGFFVNLVVLRVD--I---S---Q----------SA
------ICGLIRRVMKELVD---AQLHQD-MPFQEVTKLLQ----V-D--N-D------PS--RHPLVQNV---------
FNFE------SR-ANGEHDARSEDEG------SLA-F--------------------NQY-----RPVQ----PV--D--
-------SV--------------------------------------------------------------AKFDLNATV
-TE---L----ES--GLR-VNFNYATSL-FN-K--STIQGFLHT-YEYLLRQLSELSAEGIN-ED--------TQL----
------SL----V-R-----------PTEN------------------
>psychrophylin_C1
-----EDIYPCTSLQEGLFA------LGAS-Q--QG---AYVG--------------------RWTYAFN------EA--
TV--DPSRLRRAWNEVAQSNAILRTRIIK----TP-SH----------RM-Y---QV-----------------VL-R--
-NP--V-----A-----W--E-------DP-----------------------------------------SRCTL----
-EVE------F-GR-PLVMF-----ALKK---DP---------------RT--QSF-QLTVTMHHALYDAWSLQLLLDQV
EAIY-L----G--------QS-----H-QS-P--------------PPFNRFVKY-ISK--GM--------------SD-
-------------------T-KQER-FWRAEF-AGL--AADPFP---SF-------QHTH--------QR----------
------P----TPS-----VT---HRRTI------------NPA--------QFSPR-MFTRSTVARLAWALVQSQY---
-------QNR------TD-VVFGATVSGR-TAP---VSGVESM-TGPTIATIPWRVQ--L---H---PE---------RT
------VAQSLEEIQSQTAR---CMPYEQ-VGMHHMKNWG-E---E-A--K-A------AC-----SFQTL---------
LLVQ------QN-ER--------G-A------GLP-L-------------------LGVD-----EDSG----NW--R--
-------AF--------------------------------------------------------------ATYALTVFC
-DL---N----SA--PFG-LEAWFDPDI-IP-A--AQVERLLNQ-FAHIIEGI-------CH-GM--------NAS----
------IA----DLL-----------ASVCSSH-VQ-QMLEW------
>psychrophylin_C2_term
GEAHIVDIYPATEGQRWLID------QWSP------------V--------------------HFCYFIS-------A--
TI--DPMRLRAGCAVVMARHSILRTAFVR----TK-NET--------SGI-T---QV-----------------VL-D--
-AP-EV-----P-----F--QQL-----HT--------D-E------D----LALY----CDELWQ-----AKGTL----
-SST------I-DT-LPVKF-----QLLS----R---------------SH--AEH-ALVIQLSHAQYDGVSLPILTSDL
AAAY-SVGA-K--------SF-----S-TT---------------GTDFAPYVYF-RSS---R--------------KS-
-------------------D-VACN-FWREYL-RAS--SMFRLL---PRR------ELSS--------V-----------
---Q--R----GP-DDWPNRRVS-IVRGI------------SM--------PT-APS-GITTASLIKAAAALVLAKR---
-------ETK------SD-LVLGQTVNGR-SMP---LPGIERL-LGACLNFIPFRVT--F---E---PG---------WS
------AMDLLHHTHAQCTQ---TLEYDY-MGLSEILQQS-S---E-M--P-P------GT-----QFGCV---------
VQHQ------NI-AQ--------T-GEQ--GPELV-LDG-----------------VTCQ-----SSAL----AN--F--
-------N---------------------------------------------------------------PMSGLWILS
-TP---R----GES--LE-VMTCTVEEL-LS-P--AEARGLNDE-LCETIMDL-------AQ-NP--------DAS----
------LD----L-NIW-------------------------------
>sansalvamide_C1
-----EDAFPCTPLQEGLVF------LSLK-S--PG---DYIM--------------------QTTLDLS-------T--
SSYSNAHKFRQAWEHVVAEHPALRTRFVH----SDGET----------GL-A---QV-----------------VL-RP-
-EA--F-----A-----W--N-------EV----------AN----SS----LNEY-------LE------TDRRQ----
-PMS------L-GQ-AFARC-----ALVH---D----------------KG--APR-WFVWTMHHALYDGWSIRLIMNAF
QRAY-RSLEAG--------SN-----L-VT-GTT-----------NASYPAFIKY-ILS---Q--------------SVS
A------------------DGSMAK-YWKKTL-SDC--EAAQFP---AV-------PLHV--------QN----------
------Q----APDHDKI-NT---LFQDLP-----------SMT-------KKQGIS-NATPSTLIRAAWALVVRSM---
-------TNS------DD-VVFGVTVSGR-SAP---VAAIDEV-PGPTMATVPFRSI--L---A---KN---------ML
------VGDYLRSVQQQAID---MIPFEQ-IGLPRIAKLS-A---D-C--E-H------AC-----RFQTL---------
LVVQ------PE-ET--------A-D------ILS-E-------------------FDDE-----HGGP----ER-----
-------WF-------------------------------------------------------------NNTYALLLEV
-QL---GDKKANS--SGA-VKARFDSRI-IQ-A--NTVKSLLER-LIFVIDQL-------SG-AD------NMARV----
------LS----D-I-----------DVVTPVD-LE-QIWQW------
>sansalvamide_C2
-----QDAYPCTPLQEGLVS------LASK-R--TG---DYIM--------------------QQVLELS-------P--
DMLNNIDTFKDAWQKAVHAVPVLRTRIVQ----HE-KL----------GL-L---QV-----------------LL-NHQ
DEG--I-----E-----W--T-------EA----------M------G----LDWY-------LK------SDRQK----
-PMG------L-GQ-PLARY-----ALVR---DR---------------TG--RPK-WFVWTVHHALYDGLSLPMILEEV
DRTM-Q----G--------QS-----V-EQ-A-------------RPQAQAFIKY-IQQ---H--------------DS-
-------------------N-ELKS-YWQATL-GDSG-ECVSYP---SL-------PSGL--------ER----------
------P---IMSN-----NL---IEHQI------------PRA------WVSSSSN-ETTVSTMLRAAWGLVTSQM---
-------TGS------DD-VVFGATVSGR-NAP---VVGVESM-AFPTIATVPLRLK--L---NR--KD---------QR
------VVDYLDQVQRQATE---MIPYEQ-AGLQRIAQLVSP---G-A--R-Q------AC-----AFQTL---------
LVVQ------PK-SK--------T-E------STK-TSQ-----------------LGEW-----TTPD----QT--E--
-------WF--------------------------------------------------------------TTYPLTIEA
-TV---S----LS--QID-VDARFDSRV-VE-P--WMVKGLLER-LDFVMQQL-------GQ-AG-------PDIN----
------MS----D-I-----------GIMTPGG-LQ-QIWKW------
>sansalvamide_C3
-----QDAYPCTPLQEGLIS------LASK-R--PG---DYVM--------------------QAVLELS-------S--
EV--SITKFQAAWEETTKTIDVLRTRIVH-CQGYE-KL----------GL-L---QV-----------------IL-D--
-SS--V-----N-----W--I-------NA----------T------G----LESY-------LQ------ADRKQ----
-VMG------L-ND-PLARY-----ALVY---DGQ--------------TD--RPR-WFVWTVHHAIYDGWSLPLVLDTV
AKAY-Q----G--ETNAGSQS-----L-TG---------------ASGFQPFIKY-LEE---Q--------------QRN
PEG------------V---K-KTED-YWKRYF-DSC--EATQFP---TL-------PSPS--------YE----------
------P----TSN-----KT---TLYRM------------KVNS-----PSSSTSL-NLTPSTIIRAAWALVVGQM---
-------TNT------SD-VVFGTTVSGR-NAP---VQTIEMM-PAPTLATVPLRVK--W---T---SG---------QA
------ILGYLETVQREATE---MIAFEQ-TGLHRIAKMS-S---D-A--R-Q------AC-----QFQTL---------
LVIQ------SQ-GH--------D-E------DES-TGSLV--QNEL-----GSSPFGEW-----VNQD----QN--E--
-------WF--------------------------------------------------------------NPYALMIEA
-QP---G--SQGD--SFT-LTANYDEKT-IQ-E--WIVLKLLKR-LELVIQAF-------MA-ESYGQ-GQMVSKT----
------ID----E-LG---------GSIMTEDD-LE-QIWTW------
>sansalvamide_C4
-------PVDQSYAQGRLWF------LDRL-Y--PGLT-WCLM--------------------PFTARFR-------G--
IL--RLDALHIALQAVENRHEALRTTFMS----RD-NVD------------L---QE-----------------IH-P--
-FI-PR-----E-----L--KLV-----EL-PRGAK-GE-E------S----LQRA-------LF------KERTT----
-PLD------LSTE-TGWRV-----TVYR----LG------------PEEE--NHH-VLSILMHHIISDGWSLNVLRREL
DIFY-AAAVNS--------LD-PLSQI-DP--------------LPIQYRDYASW-QKQR-FH------------QDEY-
-------------------Q-RQLD-YWVSQL-QTS--RPAEFL--CDK-------PRPD--------TL----------
------S----GGA-----GV---HEFTI---ANT--MYD-RLQ-------KFCAEA-EVTPFVVLLAAFRATHFRL---
-------TGV------DD-ATIGTANANR-DRW-----EVKEL-IGFFVNLQCLRIK--M---E---QG---------VS
------FEDLVQQVQETAAA---SFDNQH-VPFEKIVSQLN----T-P--R-D------LS--RHPLVQVI---------
FALH------SR-GTS---------G------PVK-LG------------------DDLE-----SEML----DP--I--
-------PT--------------------------------------------------------------SQFDLEFHV
-FD---D----GD--CLT-ANVVYSQDL-FE-T--ETINSMVSV-FNNLLDRA-------LS-EP--------KTA----
------IS----S-L-----------PLLTEDG-RL-KLETW------
>sansalvamide_C5_term
-----EDMLPLTSMQEHYVT------TGVA----SG---EYAH--------------------YFYLDLG-------A--
NP--DVSRIEKACRLTLAKIPILRASFMR----LL-GQH------------W---QV-----------------IP-R--
-DV-PA-----R-----L--QTV-----NT-----IHVN-G------D----LDRA----ADDFCL-----RNWDN----
-ISA--------AE-PPALF-----TLLK----H---------------RT--QGT-RLVIRLSHAQYDGVCFPPIVRAI
IEGY-T----T--------GD-----V-TP---------------LPSFTKFLSG-AAR------------------QR-
-------------------P-QSLE-YWSRLL-RGS--SLTTIL---PRL------RLSN--------S-----------
------S----RAL-TPP-RPIA-AELDV------------AL--------PQRLPS-SITPAIVASAAWSILLSQI---
-------SGK------QD-VVFGHVVAGR-NSS---ISRIDEI-VGPCLNLVPVRAT--L---T---ES---------LT
------ATELLQSLQTQFFT---MGSADS-VGFKDIMHES-S---N-W--P-S------NS-----DFESV---------
LHHA------NV-DE--------H-P------EFD-FDG-----------------IKMK-----LHFF----TN--P--
-------RL--------------------------------------------------------------IVSRLALAS
-YP---T--KGGE--CLQ-FRLTASTDK-LS-D--VQAKMLLDA-LCKIIRGF-------GE-SA--------NVP----
-----VLSW-IGQ-VGLR----------------LSFTLMDY------
>serinocyclin_C8_term
RKDDVVDVIPATIVQAFSAG-------------------RPQN--------------------YWFLELT-------G--
PL--DTARLKRTCSELVEKHSILRTVFIP----RA-GQ-----------I-L---QV-----------------IL-R--
-SL-SL-----D-----I--IEC-----NA--------NQK------D----LRSF----AEEYSR-----QDFPS----
-QTL------Y-GS-VPLAL-----TLVR----G---------------SD--ERH-LLIMRLSHAQYDGLSIPKLMANL
VDLY-H----E--------KS-----I-SV---------------STDFATYVRH-CNR---S--------------QN-
-------------------A-ATFA-FWRSLL-DGS--SMTSLF---DQ-------PAAT--------AA----------
-LND--S----RSS-----VLVE-SIANV---------------------PLPTPPR-GITLATVVKTAWALVQSKL---
-------LRR------SD-LVFGQLVSGR-NMG---VLDLEDV-IGPCINMIPVRVQ--L---H---PG---------QT
------ISELLKQVQAQHVE---TMPFET-TGLQEIVKNS-T---S-W--P-A------NT-----DFGSI---------
VHHR------FS-QD--------Q-S------ALE-SNE-----------------LSCR-----IDAW----SP--L--
-------SL--------------------------------------------------------------PAMNVWVST
-IA---E----ED--GLS-INIFSRGEV-AT-Q--AQIDRLMEE-MSAMLAIC-------RE-GV-------C-------
------VP--GED------------------------SYDDW------
>serinocyclin_C7_after_E
DPASVQGAYPCSPVQQGILL------SQER-N--NA---LYTT--------------------RTVWRVS-TPDS-RL--
PI--SISQIQQAWAQIVMRHSALRTIITE----ST-SR---------DRL-H--DQL-----------------VI-D--
-HG-AG-----K-----V--IVL-----DS----------------ID--SPMEPL------------------------
------------GT-FPWQF-----IIKR----T---------------CN--AEI-FCELAISHALVDGISISILGTEL
SGII-G----G--------KD-----I-DS-P-------------VMPYKDYISY-LTS---V--------------PR-
-------------------Q-QIAD-YWREYL-SDV--NPTLFP---IL-------NDSS--------------------
------E----GKL----H-----FVTRY---ID----AQ-RIG-------AFCKTY-GFTLSNVIQVAWALVLRCY---
-------TGT------DD-VCFGYLTSGR-DIP---LSGIENS-VGLFINMLVCRLQ--L---D---SN---------HQ
------MLSILQRNESDFIR---SLDHQH-CSLAEIQHDL-----G-L--N-R------EP-----LFNSI---------
VSYQ------AA-SP--------V-Q------EQN--------------RHQAHDKHALA----LVETV----GG--E--
-------DP--------------------------------------------------------------TEYGLVINV
-NA---S----SD--HVS-LSLSFWDTF-LS-P--EQGSRLCDS-LVQTISSI-------ID-GP--------STI----
------VG----D-I-----------DLVSQEE-LN-VIHSW------
>serinocyclin_C2_after_pseudoE
------DIYPASFIQQGMLL------SQAR-D--PQ---AYWS--------------------RTSWEAR-SRD--GS--
VV--VLHRLQEAWQQVAMSHSILRTLFVQ----SQ------------DGF-H--YQV-----------------LL-T--
-SP-PL-----P-----V--KIL-----PS-------NA-P------D---QIQIT---------------TNEAP----
-GVLE-----SRTL-LPWSL-----TLRP----L---------------ND--SSI-TCEIQISHALMDGESMQLLIRDV
QRAY-D----A--------ER-----P-KR-A-------------PPLYSQYVGY-LNQ---V--------------SR-
-------------------D-PVLE-YWKDYL-EGT--EPCHFP---AF-------PSSQ--------PT----------
---T--T---VGKL-----VD---LDIVI---QD----TH-KLF-------SFCREE-GITLFNVVQLAWAIVLQCY---
-------TGN------ET-VAFGYLTSGR-DVP---IDGVEDM-VGPLINMLIARID--L---Q---GD---------LS
------VRTHLHECRDRYMR---SLPNQH-CSLAAIYRAL-----G-H--S-G------TP-----MFNTI---------
ITYQ------KL-LP--------I-N------TSA----------------------TID-----FIEI----LD--Q--
-------QP--------------------------------------------------------------TEVSCLHNS
-TQT-AG----RE--DAA-VSFTYWVNK-IP-P--ELARSIKRT-FSAVLGEI-------TT-RP--------DVS----
------VS----E-V-----------NMVSATD-LV-QIMDW------
>serinocyclin_C3
-----EDIYPCTALQEGLVS------LTIK-Q--QG---SYVA--------------------QYQHRID-------P--
GV--DIPRLAAAWNMVIAANPILRTRIIQ----SQ-SA----------RT-F---QV-----------------VL-K--
-HG--P-----T----CV--I-------ES----------S------S----FEET-------MK------ATKEA----
-RIA------L-GA-SLLQC-----VIIS---QE-------------------SET-FLVLTIHHAVYDGWSMTLLLEQL
ESAY-A----G--------QS-----L-KP----------------RPFTGFVEY-LSR---V--------------DI-
-------------------S-ASNK-FWRSQF-TDL--NCAVFP---TP-------SVQL--------NR----------
------A----NMA-----TTLQLVEHRL------------ETP---------SVGS-KFTLSTIVRLAWAMVLSKH---
-------TDS------RD-VVFGATVAGR-SAP---VADIEQM-TGPTMATVPFRVN--I---N---PA---------ES
------VLESLENVQARTID---MIPYEA-TGLHNIKALG-A---D-A--A-V------AC-----QFQNL---------
LVIQ------QQ-QS--------F-Y------QPK-LM------------------HEVQ-----RFTG----NI--A--
-------AI--------------------------------------------------------------NTYPLTLLC
-NL---N----GD--HIL-IQASFDSEV-LS-K--AETETLCYH-LGQAILQL-------VE-KQ--------SLN----
------VS----D-I-----------DLVGPET-IQ-QLQAW------
>serinocyclin_C4_before_E
-----QDIYPATALQAGLLA------LSLK-Q--QG---AYQG--------------------YFPIRLP-------S--
GV--DLDSMKKAWESTVKANVILRTRIVQ----DA-DG----------QL-Y---QA-----------------VL-D--
-SE--V-----E-----W--H-------EA----------A------N----LDEY-------FK------VEASI----
-PIR------M-GG-PLARA-----AIVQ---DS---------------KQ--GGW-YLVVTLHHALYDGWSIPMLVQDL
QTAY-M----G--------QM-----L-SP----------------RPFNGFVDY-ICR---A--------------DD-
-------------------V-ASSE-FWRNEF-EGL--SCEQFP---PL-------PSAH--------HV----------
------P----SID-----GF---LEHTL------------ALR---------GLSS-DFTISTIVRLAWAAVISSY---
-------SSS------DD-VVFGTTVAGR-SAP---VPGIENM-TGPTIATVPIRVR--V---D---PN---------MC
------TKDALGDIRTRGTQ---MIRFEQ-TGLQSIRSLS-P---E-A--A-L------AC-----QFQSL---------
LVIQ------WM-NE--------E-S------TES-S--------DF----------SVA----YEYAH----DE--K--
-------AF--------------------------------------------------------------SSYAISLTC
-DL---A----SS--AIK-FRVAFDSHI-TE-P--AVMQMMLFQ-LSNAISRI-------MD-NAMF-------------
------VR----D-L-----------KEISPQG-MQ-SLLKR------
>serinocyclin_C5_before_pseudoE_and_after_E
------DAYPCSSIQLGMLL------SQAK-D--AA---QYIT--------------------STTWEVQ-TME------
GI--DVDRFIRSWHKVVNHNPILRTIFVE----SH-SG----------QL-W--DQV-----------------VL-R--
-HS-AG-----D-----V--ILA-----DA------DGI-N------S---PVSQ-------------------------
-GFGS-----VTAS-RPWQL-----IVTR--------------------AG--VAL-LCELRILHALVDGFSTSLLEQQL
SRAY-G----D--------QI-----F-SE-P-------------VATLKDYISY-VQS---L--------------PS-
-------------------G-VATQ-FWATYL-EGS--DHCILP---TL-------HHSQ--------DP----------
---NY-P----GSV-----SY---VTRKL---ED----LR-PLQ-------VFCGEN-GVTLFSLVQLAWGLVLRAY---
-------TAS------DA-VCFGYLVTGR-NMP---IAGIDKV-IGPLINILVSKMH--L---D---GS---------NA
------IADLVQSIHSDFLR---GLDHQH-TSLAEIYHSL-----G-I--S-G------RG-----LFNTV---------
VSVQ------TK-SE--------Q-Q------QVN-------------------HTSGLS-----IRTV----DS--D--
-------DP--------------------------------------------------------------TEYDLTLNV
-SV---S----KD--DME-YALWYYEHS-FT-P--SQVHDLAAA-FERALLSS-------VA-LT--------NAK----
------IR----D-V-----------DLLSEDH-LH-WLQLR------
>serinocyclin_C6_before_E_and_after_pseudoE
------NAYPCSPIQRGILL------SKSK-N--ND---LYSP--------------------RFTWKLQ-VAG--QN--
PI--DLSRLREAWKSVLDRHPVFRTVFVQ----SS-SH---------MEY-Y--NQA-----------------VM-V--
-SL-PD-----N-----I--TTL-----QY-------DD-E------D---VMEL--------VR------DYRVT----
-RLHRD------QN-ALWHL-----ILCQ----S---------------KR--GDT-FCDLKVSHALIDGTSMAVLTREV
QLAY-D----E--------ML-----S-AG-A-------------GPPYSDYIRY-LQS---T--------------PV-
-------------------D-TVID-YWKKKL-SAI--SPCMFP---RI-------SSQS--------RPPS--------
-TSNI-K----REL-----CS---VELEI---ED----AS-IIY-------QFCRQH-GFTISNILQVAWALILRCY---
-------TTS------KS-VCFAYVTSGR-DAP---VSNIEGA-VGPFINVLINHMP--L---D---SD---------MP
------LLDVLRVNQDDNVD---NLKYQN-CSLAEIFHAM-----S-I--G-A------AE-----LFNSS---------
MSVQ------NR-TS--------D-H------DS--------------------SGASFE-----FSVV----NG--E--
-------DR--------------------------------------------------------------TEYDITIHA
-LV---D----RQ--GIS-LSLNYWKDEHLS-A--EQAGQILRT-MKEAVISI-------AT-YP--------NVK----
------VG----Q-V-----------SLLSPED-QL-QLHRW------
>tentoxin_C1_nMT
------EPVAQSFAQGRMWF------LEEL-H--PGLT-WYLM--------------------PVVVRMK-------G--
PL--ELAALQSALNAIENRHETLRTTFKT----IG-DTS------------M---QL-----------------VH-P--
-YH-AK-----E-----L--SII-----DI-------NT-Q------S----LEEA-------LH------RDQTT----
-AFD------LRKE-SGLRV-----SVYR----I---------------SN--EDH-VLSIIMHHIISDGWSTDVFTREL
GAFY-SASIRG--------QD-PFLHA-QA--------------LPIQYRDFSVW-QRQQ-AQ------------IDKH-
-------------------Q-SQLR-YWFNLL-NTS--RPAELL--CDK-------ARPA--------VL----------
------S----GQA-----SK---QTIQI---GGP--LYI-QLL-------QFCKAK-GVTKFMVLFAAFRATHFRL---
-------TGQ------ND-ATIGTVNANR-DRW-----ELKDM-IGFFVNLQCLRTT--I---D---ED---------QS
------FEELVHQVYGATIA---SLANAD-VPFENIVSRLK----N-T--R-D------LS--RHPLVQLV---------
FAMH------SQ-RNL---------G------QLT-L-------------------EGLE-----TESL----DN--A--
-------PK--------------------------------------------------------------SRFDLEFHF
-FQ---Q----ED--SLK-GEVVYSTDI-YS-P--EAIDNMLSI-FQIVLEGC-------LQ-EP--------KAA----
------IV----S-L-----------SLLRDVE-LS-KLNSM------
>tentoxin_C2
-----EDIYPCSPLQEGLIS------LTVK-R--PG---DYIM--------------------QTVLELR-------E--
EV--DETAFRIAWEKTVQSFQILRTRIVL----HD-TL----------GL-L---QA-----------------VI-A--
-EK--I-----K-----W--A-------DA----------D------D----LATY-------LA------RDKLS----
-SMQ------L-GK-PLARY-----GLVR---DT---------------RR--EKK-WFVWTIHHAIYDGWALNHILSAV
QTAY-N----G--------AE-----P-GK---------------QLGFNSFIKY-LRH---M--------------DE-
-------------------D-ALAE-YWRTTL-SDC--DANVFP---PL-------VSGV--------QQ----------
------P----VAD-----AR---AEYCC------------PPL--------PKRTS-NTTISTLVRAAWAIVASGY---
-------TSS------DD-VVFGATVTGR-NAP---VAGIESL-VGPVIATVPVRIR--L---Q---RD---------ST
------ILEFLETVQKQATE---MIPFEQ-TGLQRIAKLG-P---D-T--E-H------AC-----NFQTL---------
LIVQ------PA-ED--------AFQ------SDD-M-------------------FGTW-----EFGS----GL--Q--
-------DF--------------------------------------------------------------TTYALMVQC
-KL---A----KE--GVK-ITASFDARL-VE-Q--WQVERMLGQ-LSFVMQQL-------AR-GD-------SRTR----
------VM----D-I-----------GMLTQDD-EQ-QLWSW------
>tentoxin_C3_nMT
-------PVLQSFAQGRLWF------LEQL-H--PGLD-WYLM--------------------HLAVRIE-------G--
PL--QLPALQAALHAIEHRHETLRTTFST----NN-GES------------L---QE-----------------VH-P--
-FSGGR-----E-----L--NVI-----NV-GS--N-ND-K------I----LLEA-------LE------RDQKT----
-PFN------LRYE-PGWRI-----SVYR----I---------------NE--VSH-VLSIVMHHIVSDGWSVDVLKKEL
SALY-ASAIRN--------ED-PIFCL-PP--------------LPIQYRDFSVW-QRLP-EQ------------AQEH-
-------------------R-GQLD-YWINQL-DGS--RPAEFL--YDK-------PRPT--------TL----------
------S----GKA-----GT---QRLNI---SHQ--LYN-RLQ-------IFARQR-GMTPFVVLLAVFRATHYRL---
-------TNQ------DD-ATIAVPNANR-SRP-----EVGDL-IGFFVNIQCIRMK--I-------QD---------ET
------FEELLQHAYKTVVD---SLANQD-VPFESIVSALQ----G-D--R-D------SS--RNPLAQVA---------
FAVH------SQ-QDI---------G------KLD-F-------------------EGVE-----TEAI----EG--L--
-------AT--------------------------------------------------------------SRFDLEFHF
-FQ---E----KN--GFQ-GYIYFSEEL-FV-P--ETIRSLASV-FTSILDNC-------LD-KP--------ETQ----
------IA----V-V-----------PLMTVEA-HT-QLDQM------
>tentoxin_C4_term
------DILPTTWMQNLFIS------RGVN---IQP---LAFN--------------------YFFLNLG-------T--
RV--DASRLRRSIPTLVQHFSILRTKFVY----VD-GV-----------L-W---QT-----------------VL-R--
-KP-HV-----P-----F--TEV-----HL--------D-M------S----LEEA----ADTVCL-----EDSRT----
-TEP--------LE-LATAF-----MLIR----G---------------TS--NEH-LLAIRITHAQYDGVCFPSFVKAL
FAIY-S----G--------KS-----V-EP---------------AHNHSTYLAY-TRG------------------KN-
-------------------A-VSAL-HWRNVL--------------------------------------H---------
-------------------VEVQ-TENII---------------------GMPQVPT-GLTLASLVSAAWAKVLSQI---
-------TGE------ED-IVYGYMVAGR-NAN---IPAITKI-VGPCLNIIPVRAR--L---H---AK---------TT
------STELIRSIQEQYIA---LGEADS-MGFDEIVRTS-T---D-W--P-A------DT-----EYDSV---------
FQHQ------NL-NE--------H-P------EFD-FEG-----------------TSSR-----LHWF----QN--P--
-------DS--------------------------------------------------------------VPCILTVVS
-YP---L----GD--GLR-IVVRGNEHI-IT-P--ESAEGINKL-LCETIGAL---------------------------
------------S-----------------------------------
>tryptoquialanine_C1_before_E
-----ENMYPCTPLQEGMVA------LSVS-K--PG---AYIA--------------------RFIHRLE-------P--
HV--DIGSLRRAWEAVVQACPIMRTRMVT----DP-DG---------SRM-F---QV-----------------VL-R--
-ES--F-----L-----W--D-------DM----------NS-DIEVN----WDMY-------MK------PQPTD----
-ALL------F-GA-PLVHA-----GILA---GSDSAS--------FESDP--SAS-YFVVMMHHCICDRWASGLMMNLL
EKAY-V----G--------DC-----L-VT----------------NSMAPFIQY-LSD---QL-------------AS-
-------------------P-KTEQ-YWKLQF-QNL--AAEVFP---SL-------PFPG--------YT----------
------P----VPS-----AS---IHLSI------------PCQ--------RDAPG-GYTMSNVIRLAWAMVISQY---
-------TSS------PD-VVFGVTVSGR-AAP---VADIEEM-VAPIIATVPLRVR--F---S---PE---------DT
------IIAALEGIQNQSSE---MVAFEQ-FGLQRIRKVS-Q---E-A--D-D------GC-----SFQSQ---------
LIVQ------PS-WA--------D-E------NRP----------LL---------NTLE-----AGSS----VV--G--
-------GF--------------------------------------------------------------ASWALSVIC
-SL---T---DSR--EVN-VTMEFDPNV-IS-V--PGVERISKH-FEQVLQFL-------LT-EP--------SLA----
------IG----K-V-----------PCISSMD-MQ-QLHQW------
>tryptoquialanine_C2_after_E
-----EEIYPCSPSQHGMLI------AQAK-A--AH---SYNA--------------------SVTWKIQ-SASD-GKCR
AA--DPQRLYAAYSQVIQRHAALRTMFID----SP-RS---------GSY-M--EQL-----------------VL-R--
-HV-PT-----E-----A--VVS-----HTTLSG---SN-P------S---------------LP------VALSE----
-GFAK-------GQ-LMHRM-----NLCQWN-HN---------------GE--EEV-MIRLDMSHAIMDRTTMQIIERDL
CLAY-E----G--------KL-----S-PS-R-------------GPLFSDYVDY-IER---Q--------------DG-
-------------------E-ADSS-YWQNYL-QDI--EPCLFP---SI-------NGDK--------NT----------
---S--S----EEW-----GN---ASHMF---DHSSLGEG-TIE-------GFCRRH-NVTMWNLAGLAWALVLRSF---
-------TNS------DH-ICFGYVKSGR-DLP---IDGIEDA-VGAIFNPLTCRVS--F---D---GD---------LT
------VQDSISQLQKEYLD---SLQHQC-FPLTKAHRLA-----G-V--V-D------GS-----LFNTS---------
VAVQ------SG-QI--------L-Q---------------------------EGGRALD-----FTTL----AM--E--
-------DG--------------------------------------------------------------AEDDLIVSL
-IP---G----SD--STT-VDLRFKTCV-LS-Q--QQAHSVVAT-FEKAIRSI-------LTAEN--------DSP----
------IA----A-L-----------EILSEYD-FD-QIWAR------
>tryptoquialanine_C3_term
VTSTLEDLLPATQAQHVFIK------RGTF-H-------------------------------SYNWTIK-------GR-
SL--NMDRLRETCQSLVDRHSILRTSFVE----HE-GH-----------P-I---QL-----------------VL-A--
-NL-DV-----K-----V--REV-----QC------WPG-E------D----PMEV----CKALWDG----KDWPT----
-LNV------LGGS-LPVRF-----TLVS----C---------------PG--NEHVVLTIQISHSQWDGVSIPKLFSDF
AAIY-N----Q--------TP-----L-PP---------------TSDFAHYLYH-RVS---SARED---------VQQ-
-------------------D-PTFQ-FWRHYL-DGA--KMAVPF--APRALTLCAEPAAA--------AQ----------
------S----GQ-------TLW-TFKGI---------------------VPPTLPS-GITMATLVKAATALFLSYH---
-------LGS------RD-VVFGHTVNGR-NLP---MDNIESL-LGCTLNFVPLRVT--FPEDS---TD---------WT
------VMDLLHHTQTQYTR---ALSHEH-VELRDIFQHS-T---N-W--P-A------ET-----PLSLI---------
VQHQ------NI-DL--------S-F------SLP-LRGSS-VSGDG----EDDSSLDVQ-----YSKF----AR--F--
-------D---------------------------------------------------------------PLDEVWIFT
-EP---H----AD--RLE-VQVCANSRV-LG-Q--EQATELANN-ISAIITKF-------ST-DP--------TAR----
------LL----D-ITF-------------------------------
>W493_C1_after_E
-FGDIESIGPSTSVQESFFV------SQAI-N--PG---SYVS--------------------HATLRLL-PTSA-NVPR
RV--ETEKVVRAWSDIVERHAMLRTAFAE----SN-DR---------PGK-F--DQL-----------------VF-K--
-PT-AL-----P-PR--V--IVI-----SS-------SA-E-----TS---IVSP--------FT---------------
--AGR-------FE-SPLRL-----CIYE----I---------------NA--EEL-RLELEISHALVDGHSAKILLHDI
RASY-L----Q--------SAYF---S-QS-A-------------PLPYTVFASR-QQA---T--------------LSE
GE----------------AS-AGIT-YWTSYL-NEA--SESHLP---LI-------TTNP--------------------
------Q---LKDL-----ETTR-CSVSV---PDG------KLR-------AVCGEL-SITPANLFHVAWALALRRI---
-------ILS------DR-ITFSYIVSGR-NSD---ADGVEAT-VGPFVNTLPFALA--L---N---PE---------NS
------IADVLGSAKQDWQN---GLQFQN-IPIADLAAAK-----T-R--S-L------KR-----LGNTL---------
LSIE------RE-GS--------N-T------HP--------------------FTEGTY-----MSLD----AR--T--
-------SA--------------------------------------------------------------ADFDLIANI
-RF---N----EQ--RIN-LSVEYWASR-IA-G--PVAKAQMAA-FEDAVSFL-------LE-GV--------DLS----
------VR----D-F-----------PSHSPQD-RA-AFIRW------
>W493_C2_after_E
-----EDILPCSPIQQGILL------TQLQ-S--PS---TYCI--------------------YQTCRIV-PSG--DA--
PV--SADRLIAAWREVVSRHSILRTVLLE----PL-QG---------QEN-F--IQV-----------------VL-R--
-HP-EI-----G-----I--IKK-----DG------ITD-G-----VT---AAEW--------LA------SRPSL----
-DVSIL------GR-PPHLL-----TVLT----T---------------VS--GEV-YCRFDISHALVDASSVTLIMRDL
MDAY-D----E--------EK-----S-QS-AV-----------SGSKYSTYVAF-LQG---R--------------DS-
-------------------Q-DDLQ-YWTSLL-QDA--EPCLLP---PN-------DPTH--------DA----------
--GD--Q----PTI-----KK---VSTRI---DD----IG-KLH-------QFRDKY-GVSVASIFQLSWALVLAMQ---
-------TCS------RN-VSFGNLSSGR-DVP---ISGVQEL-VGPMINMLVCHLD--L---N---WG---------EG
------VSEAARKLQSQSTE---AFEHQR-TSLAAIQHGL-----G-L--SRN------QP-----LFNST---------
LSYK------RQ-AS--------T-S------SG--------------------RASSIT-----LEGL----TW--E--
-------DP--------------------------------------------------------------TEYDVHINI
-EA---S----ST--SID-INMQYSTAA-FS-E--TTTKKLVDS-LVHAVFAV-------CG-GG--------DRA----
------LG----Q-L-----------RLLLPAE-EA-KLCEW------
>W493_C3
-----EDILPCSAIQQGILL------TQLQ-S--PS---TYCI--------------------HQTCRIL-PTDH-TR--
PV--SIQRLVVAWHQVVARHSILRSVLVE----PL-PA---------QES-F--LQI-----------------VL-R--
-EP-QI-----D-----V--QIT-----DG-ED---IRD-E------E---AVEW--------LA------SQSTL----
-DITKL------SR-PPHRL-----IILK----T---------------NT--DNV-YCRFDVSHALVDASSVALILRDL
IAGY-E----G--------EL-----G-SS-G-------------GSNYSDYVAF-LEN---R--------------QQ-
-------------------H-NDLQ-YWKSLL-ADA--EPCLLP---LQ-------QPVH--------EA----------
---S--Q----AHL-----GH---VIDQL---DD----IT-MVH-------QFRDRH-NVSIASICQLSWALVLANW---
-------TGS------RN-ISFGNLSSGR-DVP---IPGVQEL-VGPMINMLVCNLF--L---D---WD---------AS
T----TIGGLARKLQSQSTE---SFEHQR-ASLASIQHEL-----G-F--SKD------QP-----LFNST---------
VSYR------RQ-VS--------P-S------SD-------------------SKPAAIR-----LEAV----IS--V--
-------DP--------------------------------------------------------------TEYDVHVNI
-DA---S----ST--SLE-FNLQYSTAV-LS-K--AAATRLAES-LVQAVRIV-------AQ-NV--------DRP----
------LR----E-L---------TSSLLPVGD-KL-QLQEW------
>W493_C4
-----EDVYPCSPMQAGLMA------ITAQ-R--PE---AYVI--------------------QRVFKLH-------D--
DL--STQQLKDAWTRLTGKLSVLRTRIIP----SA-SAQ--------ADA-L---QV-----------------VI-Q--
-EA--P-----V-----W--Q-------DC----------R------S----LEVY-------LA------TDRAT----
-PIT------Y-GR-ALSRT-----AVVD---DP-------------------AGR-YFIWTVHHSIYDGWSVARTMEML
TQLL-S----G--------QS-----T-FS-P--------------APVSRFINY-LVQ---Q--------------DK-
-------------------D-QIAN-FWNGHF-EGA--NWVRYP---AI-------ASPQ--------YR----------
------A----KPR-----DT---LQSQM------------HVN--------LETGG-PATMSTLLRAAWALLVATN---
-------TGA------ND-AAINVVLSGR-MAP---IDAVMDV-ISPLVTTVPFYVS--A---S---KQ---------QS
------VRVFLETIHRRATE---MIPYEH-TGLQNIRALV-P---G-L--G-S------EF-----DPGHT---------
FVVQ------PA-GE--------S-E------SADLPMFK----------------MDVE-----RDAT----SF--D--
-------AF--------------------------------------------------------------DAYALTVEC
-TVG--G--QNPG--DVT-IEVRYDRAV-LA-V--DTVQHLIVQ-LAHIVQQL-------AQ-NA------ATDKP----
------LS----E-L-----------QLLTDED-CD-QLREW------
>W493_C5_before_E
-----EDVYPCSPLQAGLMT------ITAQ-R--PE---AYVV--------------------QRVFKLQ-------G--
GI--STQTLKAAWTQLITDLPILRTRIIP----SV-QA----------TA-L---QV-----------------VL-R--
-ET--P-----I-----W--Q-------AG----------I------S----LEDY-------LT------ADRAI----
-PMI------Y-GG-ALSRT-----AILE---DG-------------------SHR-HFIWTVHHSIYDGWSMAKTMEML
EGLL-S----G--------ST-----L-SH-P------------VSVPVSRFIGY-LTQ---K--------------DK-
-------------------D-QTAM-FWQKHL-EGA--NWTRYP---EL-------PSQQ--------HI----------
------I----NPR-----VT---SHRRL------------RIP----------KIA-GSTTFIVLRAAWALLVASK---
-------TGA------DE-AVINVVLSGR-AAP---VKNLLHL-VAPTITTVPFHVS--T---S---TS---------QS
------IRDFLANIQGQATD---MIPHEH-TGLQNIRRMV-S---S-L--G-P------DF-----DPGHI---------
FVVQ------PA-AE--------M-E------STV-TNSH----------------LQIE-----REAS----SM--D--
-------AF--------------------------------------------------------------HAQALTIEC
-TV---G--HDTR--DVE-VELRFDDAV-IA-A--DDVEQLLDQ-FNHLVQQL-------AE-NA------DKKLP----
------LD----R-L-----------QLLSPGQ-MA-QICRW------
>W493_C6_after_E
-----QDILPCSPIQQGILL------TQMQ-L--PR---AYLI--------------------YQTCRIT-SSNH-NR--
PV--AADRLIKAWKQVVARHSVLRTILME----PL-PN---------QEK-F--VQI-----------------VL-A--
-DP-EI-----D-----V--VCV-----DD------VLD-E------D---ATQW--------FE------AQSQL----
-DPSDR------RR-PPHRL-----TTLA----T---------------TS--GEI-YCRFDINHALVDASSMTLIIRDL
IDAY-G----N--------GF-------TT-G-------------GSNYSSYIQF-LQG---K--------------HQ-
-------------------Q-DDLQ-YWKSAL-HNA--EPCLLS---PQ-------DPTQ--------SD----------
---A--H----GKI-----LS---VSKRI---ED----LT-MLN-------IFRDTH-GVSIASVCQLAWAVVLANW---
-------TNS------QN-ISFGNLSSGR-DAP---IPDVQEL-VGPMINMLVCHLQ--V---D---WN---------AN
------VSDVARKLQSQSAE---AFEHQG-VSLAAIQHEL-----G-L--SRG------QP-----LFNSI---------
LSYK------RQ-VP--------T-S------S---------------------STAEII-----FEGL----DS--E--
-------DP--------------------------------------------------------------TEYDINIHV
-VA---S----PT--DLE-FDILYSNTL-LS-E--SAASRLADC-LIQAVRAI-------SE-NA--------SRQ----
------LG----Q-L-----------NLLPAGD-AN-QICKW------
>W493_C7_term
--------LVSSEERAQIVK------ENMS-P--AR---RQLN--------------------HFAFDAT-------G--
PC--DTSHLTSAIIQLVTKIESLRTGFAQ----TH-KQ----------KL-L---QV-----------------VY-A--
-KW-EP-----A-----V--RVF-----KT--------D-K------S----PGAF----YEETLE-----RDMFI----
-EPN------L-AR-PMFDV-----AIII---TR---------------TT--QQV-RIVFRMSHALYDGATLHQVWAAL
EAIM-A----G--------QT-----I-GN---------------FAPVGPYFQS-LRA---Q--------------TT-
-------------------N-ETEE-YWGELV-QGA--AISSV-------------SAGA--------E-----------
-PRV--------SR-----LGIF-SSKPI------------ML--------PRSRQF-DFTLAVAVKAAWAIVLSHH---
-------VTS------ND-VVFADVLTGR-TVV---HPSVADV-VACCARAVPCRVT--C---E---PE---------WT
------AKTLLEQIKQQQVD---SMAHEG-LELQQIAQRF-M---G-W--S-EEVESDAPD-----MRVSM---------
VNHT------K--AQ--------K-Q------TMS-LGS-----------------TVYE-----RVTV----DL--S--
-------NS-------------------------------------------------------------YASVDFAIES
-VE---Q----EDG-SLS-LGMAYASDR-IS-E--QLARTLSNG-FQAVLLEI-------IE-DS--------GCN----
------VS----H-LDD-----------------IL---------R--
>acetylazonalenin_C1
-----EDIYPSTALQEGLVA------ITAR-D--PS---LCKA--------------------RVICKLR-------S--
NV--RIDALKAAWECVVQLNDILRTRFIL----SA-SH----------GT-F---QV-----------------VC-K--
-EP--F-----S-----W--A-------RA----------Q------N----LEDC-------IQ------QSDAL----
-VHR------V-GD-DLVHA-----YIIP---DE-------------KDRD--SAS-TFVFVAHHALCDQWSIRLLLDQL
TAAY-G----H--------SK-----L-PS----------------NRFSAFIRY-LTK---T--------------RS-
---------------------HFKN-YWINQF-QGL--EAVAFP---PL-------PSPS--------YT----------
------P----VAS-----EK---FDFVM------------KLL--------GNTTK-QITTATYIKLAWAVVISCN---
-------TGS------ND-TVFGVTVNGR-GAP---IDGVGEL-TGPTIATIPQRIK--L---L---PD---------QS
------ATSALAEIQSHSLE---VIPYEQ-AGLQNIQKYS-P---E-A--R-S------AC-----MFQSQ---------
LIIQ------PC-PP--------S-P------PDL-F-------------------EACD-----FSAT----QT--G--
-------GF--------------------------------------------------------------SAYGLSLEC
-QM---T--YDDR--HCE-VTATFDPGM-IS-R--ERVQRLLQH-LELVLQDV-------MA-DP--------SRK----
------VG----D-L-----------PRMSRQD-WD-QIQRW------
>acetylazonalenin_E1_term
----------LTPIQEFFFE------KYP--E-GTC---RFNQ--------------------NILVHFQ-------K--
PV--ADIDVERAANKLVQNHAILRARYAR----QK-DGS------------W--KQF-----------------FT-G--
-YT-EQ-----C-----F--RFS---MHKV----------N------S----VQEM-----RHII------GQSQT----
-SLD------PEHG-PVFTV-----DLFD--------------------HN--GQQ-SLFMIGHHLVLDLVSWRIILADM
EAMI-L----D--------PQ-----H-QP-H------------LTMSFQTWARL-QAEY-GTRHLE---------PPPV
Q-------QLCS-I----DEPSMRK-FW------GA-----------E--------NNAN--------TG----------
-----------GDS-----KT---RLIRV---NEQ--LTN-KLF-------GPSSQALDVEPVELLHAAILFSFVNTF--
-------PQR-------PAPCIFGEAHGR-ETWDSS-IDVTRT-IGWFTTLWPVVAQ--V---N---PS---------DS
------LETVVRTVRQARRA----MDMHG-WKHFTSIYHN-T---Q-Q--T-KC----SAG---THLMEIT---------
FNYA--GKF-QQVEQ-----------------DGA-LFRME-----------PMAKQNLF-------DG--AAEL--G--
-------RW--------------------------------------------------------------AMLEINSVI
------L----NG--MLE-FHVTYNRGT-DE-A--SVLTPWMDN-LVKCLEDL-------AS---------G--------
--------------F---------------------------------
>apicidin_E1
----------LSPIQRLFMV------TAPTSA-TWN---HYNQ--------------------SVLMRLR-------E--
RR--EVEDVKEALHSLVRRHAMLRARFSR----SS-SGE------------W--MQR-----------------IL-P--
-ED-EC-----H-----L--SFEY--FPDV----------V------G----FKQK-----ESLM------LRARE----
-SLD------IERG-PLLRA-----QLFE----G---------------QG-QHGM-LLFIVSHHLIVDLVSWRVMLEEV
EGSL-I----SPHKR----NS-----L-PR-E----------APASIAFLAWSEL-QHEM-AKGMRP----------DHT
I-------PPRSNV-PP-PD---FP-YW------GI-----------S--------PARN--------VY----------
-----------RDV-----TE---KRISL---GDI--TTR-NVL-------YKCHEALHTEPVDIFLAAILLSFKRAF--
-------PER-------PTPPVFNEGHGR-EPWNSE-LDVSRT-VGWFTTMFPIYVC--D---I---SA---------GD
------VVDTVRRVKDFRKG----TADNG-FQYFSTKYLH-Q---E-G--R-RL----FKD---HIPAEIM---------
FNYE--GRY-QSLEK-----------------DDS-LLMTE----------DWTAGEALS-------DS--SPDL--Q--
-------RF--------------------------------------------------------------CLFELSAAV
-----LA----DG--ELH-FTMAWNSRA-RY-Q--ERISLWLTRLLPAVIDEI-------VT-YL-------MLEKRQ--
----FTLS----D-L-----------DLA-GLSDYS-DLDDL------
>Cyclo_E1
---------SLSPIQSLHFG------VRK--E-GQG---HFNQ--------------------GILTRLN-------K--
PV--DERTLRKAVETLVSRHSMLRARFTD----TG-FATA-----------S--SQH-----------------IT-R--
-DI-KG-----S-----Y--RWR---MHTL----------A------N----MNEV-----ETHV------ADSQS----
-SIN------CFSG-PLLAV-----DYFL----V---------------KG--RPN-VLSMTAHHLVVDIVSWRIILEDL
EDII-L----N--------PE-----K-TG-T----------SDGSLPFQTWCRL-QNEH-CNTLRA---------EHKV
AT-----DALA--V----PD---FG-YW------GL-----------K--------DTQT--------TY----------
-----------GDV-----DC---ASFEI---DPA--HTN-AIL-------LECHKALGTEPIDLFLAAMLHSFGRAF--
-------PDR-------SLPTIYNEGHGR-EVWDPS-IDISHT-VGWFTILHPIFVS--A---Y---KS---------DS
------PIDTLIQVKDLRRR----VTDNG-RADFTSRVLP-A---Q-G--N-QG----SKH---PHPFEMS---------
FNYV--GQH-RDLQR-----------------KDG-LFQLV--DQMAG---EAGQGGGAA-------DF--GSDT--P--
-------RF--------------------------------------------------------------GLFEISAMV
------V----AG--KVR-FNFSFNKFM-QH-Q--NRIHRWVSE-CQELLVTL-------SE-QL-------PTLEPR--
----LTLS----S-F-----------PML-SLT-YP-TLDKL------
>Cyclo_E2
---------ALSPVQRLYFQ------SSDSFK-GAA---RFNQ--------------------SMTVRIA-------R--
RC--EGEVLKRAVKAVIGQHAMFRARFST----SS-DGT------------W--QQKTAAVGSLQIPDRTFSNSTS-Q--
-EV-DE-----S-----F--QFR---VHSV----------A------D----IRGM-----VPKI------AESQN----
-CLD------PLNG-PILAA-----DLFN----L---------------RT--GGQ-VLFLVAHHLCIDMVSWRIVLQDL
EELV-V----S--------GS-----L-SL-D------------KALSFQSWCAM-QTER-AKIQDA----------TIS
L-------PFT----PEKPS---LL-YW------GM-----------Q--------GSPN--------VY----------
-----------GDI-----KM---ESFML---SED--TTK-FIL-------DGCHSVFRTDTVDILLSAIIYSFGRTF--
-------TDR-------RVPTIYNEGHGR-EAWEAD-IDLSRT-VGWFTTMAPLLVD------S---EA---------RA
------LNDIIKRVKDTRRK----IADNG-RPYFAKNLLQ-D---Q-G--S-D----------FPVPLEIL---------
FNYL--GKM-QQLER-----------------ADS-LFHHH--GSV-----FDSSDFAVA------GDM--GPQT--A--
-------RF--------------------------------------------------------------ALFEVSAIV
------I----KE--RLN-VAFTYNNKM-QH-Q--GSIRRWILQ-CKQTLDKD-------IL-TL-------KTATPE--
----PTLS----D-Y-----------PLL-PIN-YH-GLQML------
>penicillin_E1
------GEAPLLPIQDWFLS------KALQ-H--PM---YWNH--------------------TFYVRTP----------
EL--DVDSLSAAVRDLQQYHDVFRMRLKR----EE-VG-------------F--VQS-----------------FA-E--
-DF-SPA----Q-----L--RVL-----NV----------K------D----VDGSAA--VNEIL------DGWQS----
-GFN------LENG-PIGSI-----GYLH---GY---------------ED--RSA-RVWFSVHHMAIDTVSWQILVRDL
QTLY-R----N--------GS-----L-GS-K-------------GSSFRQWAEA-IQNY--K--------------AS-
-------------------D-SERN-HWNKLV-METASSISALP---TS-------------------------------
------T----GSR-----VR---LSRSL---SPE--KTA-SLI------QGGIDRQ-DVSVYDSLLTSVGLALQHIAP-
-------TGP---------SMVTIEGHGR-EEVDQ-TLDVSRT-MGWFTTMYPFEIPR-L-------ST---------EN
------IVQGVVAVSERFRQ----VPARG-VGYGTLYGYT-----------------------QHPLPQVT---------
VNYL--GQL-ARKQS--------K--------PKEWVLAVG----------DNEFEYGLMTS---------PEDKD-R--
-------SS--------------------------------------------------------------SAVDVTAVC
----------IDG--TMI-IDVDSAWSL-------EESEQFISS-IEEGLNKI-------LDGRA------SQQTS----
------------R-F----------PDVPQPAE----TYTPY------
>tryptoquialanine_E1
----------LSPIQLMFLD------QQPDGT-GVN---RFNQ--------------------TFLLRLT-------Q--
PM--SLDTLRAALDMIHSRHSMLRARFAR-L--PD-DGR------------W--MQK-----------------IL-PPG
-TR-ET-----H-----Y--HCA---SHQL----------N------S----RSEI-----GTVT------AASTN----
-LIN------IEKG-PLTAV-----NLID----I---------------TD-DGSQ-HVFLAIHHLVVDLVSWRIILADL
NALL-A----G--------ED-----L-AH-E-----------TDSISFQIWCRR-QAQF-AHSSLS---------PEAA
L-------PLP--L-PEHYHEDSRE-FWF-----NS-----------A--------DQSN--------SM----------
-----------GHT-----QT---QSFTV---DQK--TTQ-SLF-------KAARVAYDCQPVEVLHAGLLYSFLKAF--
-------PAR-------SAPIIFNEGHGR-EPWEPT-INLAQT-VGWFTTAWPVVIA--A---NLELDR---------DN
------FHHILRLVKDARRA----VPRKG-WAYFTSRYLS-P---D-G--Q-RA----FKQ---GHPMEII---------
FNYA--GEF-QQLEH-----------------ANA-LFATE-----------SHEDQGAL-------DA--GDDI--Q--
-------RF--------------------------------------------------------------GIFEIGASV
------Q----NG--SLR-VQLVYPRQI-QH-A--NLIDTWVKS-YKATLEGA-------AS-QL-------QIASQKK-
NHTRYTLS----D-F-----------PLLPSLT-YP-QLQEL------
>HCToxin_E1
----------VSPIQRLFFE------TTETSK-SWN---HYHQ--------------------SFLFRID-------Q--
PI--KPQRLEDAISLVMQRHPMLQARFER----TA-EGT------------W--YQY-----------------IP-T--
-DV-ER-----R-----A--SLE---VMGS----------L------S----ANER-----EAAM------LRARR----
-SIN------LMEG-PLIRC-----QLFE----NN-----------MD-KA--SRS-FFFVVIHHAVVDLVSWRLIMEEL
EAYL-G----T--------SP-----T-AD-R-------GEAYQEPVPFLTWSMM-QAEA-VKNIPA----------NRT
V-------PLTHKV-PA-AD---FK-YW------GL-----------R--------HDEN--------VY----------
-----------GDT-----IE---RRIPL---GHS--VTE-DLL-------YKCHHSLHTETIDVLLAAVLVSFRRSF--
-------LDR-------PVPAIFNEGHGR-EPWDEDGIDLSRT-VGWFTTMSPIYVP--E---V---SP---------GD
------ILDVVRRVKDYRRA----TPNNG-FDYFSTKYLT-P---S-G--H-QL----FEN---HLPAEIL---------
FNYE--GRY-QAMER-----------------EQT-ILKPE----------SWHAGEALK-------DQ--GIDL--K--
-------RF--------------------------------------------------------------CLFEISTAI
-----LP----DG--QLH-LTCSWNKNM-RH-Q--GRIRLWIDTLLPAAISET-------VS-NL-------MLASPQ--
----LTLS----D-V-----------ELL-RLHDYP-SLDGL------
>serinocyclin_E1_pseudo
--------FPLSPVQHMLLQQKSLPGRES--Q-GFQ---VPSR--------------------TLLLRLA-------R--
PI--SLIELESAIQSVIHRQPSLSMRFTT----GK-DGQ------------L--MQT-----------------VT-S--
-LI-RG-----S-----Y--QCSY-----I----------Q------T----SAAS-----VATL------DPRPE----
-RLN------LETG-PLLLA-----DLIT----TQ--------------SD--DSQ-HLLLVASQIVVDVPSWKIILDEL
SSCL-T----G--------GD-----F-SS-S-----------VATGSFQSWCEA-IKPH-INGQLNGQ-----------
---------------P--AGWTLSS-FW------GS-----------VD-------SSST--------KS----------
-----------SRT-----IS---TEFIL---DAS--RTA-LLL-------QRGQHALRAEPPEILLGAFLHAFRASF--
-------PGR-------DGLQIFIERDGR------T-AGVSQV-VGQFTTYTPIMLQ--S---G---QD---------GD
------VVDVVRRAKHAHRK---------------ACKEHSI---H-S--KH------------TFPMEAI---------
FHWK------QEKEH--------R-DLGSGSGVGE-LFLQE--ISSLG------------------GSE--PHQV--R--
-------KP--------------------------------------------------------------ALFELNLLQ
------S----SS--SLT-VSLVYGEHM-LH-Q--DAISQWFQL-SQDTLDEL-------LR-RL-------ENLPFR--
----PTLD----------------------------------------
>serinocyclin_E2
---------ALSPIQEMFFD------VVPQ-E-SHN---HYNQ--------------------SFFLSLA-------R--
NV--SVEDLEDAVHDVVRHHVMLRARFSQ----DA-EGL------------W--TQS-----------------IT-S--
-KP-ES-----SW--P-Y--LFK---SHEV----------A------D----VASI-----EPHA------LKTQQ----
-SLN------IVSG-PLLAV-----DLYQ----V---------------HG--QGQ-YILLVAHHLVVDHVSWRIILSDL
EESL-E----A--------SS-----A-SN-A-RGC----RNIESSLSFQSWCHL-QAQH-VREQLP---------PQKV
YL-----TPTENHV-PPSTTFTCMD-YW------GL-----------T--------SRSN--------TC----------
-----------SDV-----VS---IGFTL---DAE--VTE-SLL-------GHANDALRTRPVEIIQAALVYSFMKQF--
-------PDR-------DAPIVYSEGHGR-EVWDPS-IDLSRT-VGWFTTIWPTLIT--V---H---PT---------HS
------LIEVVKRTKDGRRQ----VRNNG-WAYFASRFLH-P---A-G--R-SQ----LPL---EVPLEIV---------
FNYA--GSF-QQLEQ-----------------RQG-LFHMA------------ETQYTRF-------DV--AATA--T--
-------RF--------------------------------------------------------------ELFDVSAVV
------H----RG--QLQ-VEISHHQAM-PQ----DRIRQWGWS-FEAALREA-------SV-KL-------QEIQRQ--
----FTLA----D-F-----------PLL-QIG-YS-DLAHL------
>serinocyclin_E3_pseudo
---------------------------------------------------------------CSVMKIT-------R--
KI--EAERLRRAIRTIVERHSMLRSRFSQ----DC-DGS------------W--MQR-----------------IT-S--
-QT-EG-----S-----Y--RFQ---HSII----------S------G----ENEI-----TQVL------QSAQE----
-CVN------IQHG-PLLVA-----DHVQ----P---------------DG-QKDD-YLILVVHRLVADLASWHIILGDL
ETVL-S----Q---K----NP-----I-PA-F----------APVPTSFQAWCSL-ETDS-KARHHLT--------GNKL
LLHSGEQVPRV--C-P-------LE-FW------GM-----------T--------GRLN--------QV----------
-----------KHS-----NT---TIFTI---DHS--TTN-LLL-------GRANHAFQTQPAEILHAALVHSFIQTF--
-------AER-------NAPIMYNEGYSR-QPADKS-IDTSNT-VGLFATLHPTLVN--V---D---NC---------QD
------LVEMVRRTKDAHRS----ATPND-WARLSS--LC-Q---D-S--RYSE----SIL---PTPVEIV---------
FNFE--GVK-EQLEN-----------------NNS-ILQII--R-------SPYTEHQET-------NR--ASEA--P--
-------RF--------------------------------------------------------------ALINISAVV
------V----QG--ELM-AYFTFNEQM-KH-K--VLLKDWVDE-YQKSIIRA-------VM-GL-------SHASSA--
----YTL-----------------------------------------
>serinocyclin_E4
----------LSPIQQAFFD------RT-S-E-GLN---NFSQ--------------------SFLVKLR-------Q--
----PMESIKTAIATIVKRHTMLRARFRK----EA--GV------------W--VQL-----------------VT-D--
-DI-EH-----S-----Y--RYRN-LTLSV----------A------E----MA-------KKCF------VESQA----
-ALD------FRQG-PLFVV-----DHVT----V----------------G--ANQ-YLFLAAHHLVIDLVSWRIILNDL
EMLL-G----G--------ES-----L-PP-L------------CSLPFQVWCHL-QAEY-AKKHLI---------PSKT
L-------PLLANI-PD-FELDVEE-YW------GV-----------P--------KCSN--------IH----------
-----------ADV-----MS---LKFNI---DAH--VTK-LLL-------GPANEVLQTKPVELLHAAILLSFVKSF--
-------PDR-------PPPIIYQEGHGR-EPWNSS-VDVSGT-VGWFTTIWPALIR--A---K---AD---------SS
------FMDVAQLTKDIIRQ----TQSNG-WSYFTARYLH-P---E-G--S-KR----LTF---REPMEIL---------
MNYH--GSY-QSLES-----------------KDS-VLQVT-----------SDILDIPA-------GV--DPRM--P--
-------RG--------------------------------------------------------------EIFDIEIWV
------S----GD--TLE-FDFTYNKHS-LR-Q--TSIQNWVSS-CRILLESA-------AE-EL-------SDASYL--
----HTLS----K-P-----------PQL-SLT-GP-ELCQL------
>emericellamide_E1_pseudo
AQPAEIRTKPLTEAQKLYAS------TKAW------------D--------------------AKVFKLE-------G--
GI--AESTLYAALKLLVSHHPILRANFTT----LE-NND---------------------LGL-----------TY-N--
-DT-ID-----A-----F--AHRRIEIPTI----------S------T----QAEQ-----GYLT------VGWEA----
-DGK------REDG--LFAA-----TVFV----QKD----------RD-HGTCLAR-YLRLDFHRAIIDVSSWDILQRDL
DHAV-L----G--------KP-----L-AR-G-----------YPETSFDSWAST-HNLS-------------DFTFRRS
T-------PVESTNDERNTN--------------ER-----------QH-------NRHQ--------ND----------
-----------GKI-----EL---ADVVILETDAA--GLAKLED-------ESIHSVLRTQPEDFIVAALHIALKGVT--
-------RSE-------ETLSFGIISNGR-HSGG---PKLSAT-VGCFDNIIRRSVE--R---A---EE---------DG
------GLGFLRKVKDTRMG------------FFNVSRISGV---E-D--R----------------SRYV---------
LLHM------GQLGR--------T-TAPIADTLHE-LFHQ---------------------------DD--FSIL--P--
-------HG--------------------------------------------------------------CLAFVEPFL
------E----QQ--QLK-LRLRSRSAE-LG-R--EKLGQLAGL-FRAALKEL-------IA-EC-------EMSEVQ--
----GTLS----D-F-----------PFL-KLT-YS-ELDNL------
>emericellamide_E2_pseudo
-----SIADPELPLKS---------------S-GAH---RYNS--------------------NICLVPR-------K--
LF--EYSELAQAVGALVDRHPILRSRFQR----HN-VAG------------W--QQS-----------------LH-S--
-DG-DQ-----P-----F--ALR---HYTV----------S------T----SEEA-----EALI------VEAQG----
-SLD------LEQG-PVFFV-----EYIQ----V---------------EDARNTD-LLFMTAHRLVVDEVSWDIIRRDI
SVLL-E----G--------QQ-----F-PT-S------------NPLSFQTWIKL-QAQR-SQNLEG-------------
-------IVFRSDL-PP-AD---FK-YW------GL--------------------NDGN--------TY----------
-----------EDE-----TV---EEVIF---NSH--DTN-AYF-------RDANRALRTERVEILLAALLKSFQKTF--
-------PNR-------RLPAVFEINDGR-NVGDSG-LDFSNT-VGNFECMTPIHIF--L---D---EP---------HN
------GLDIVRQTKDARRSAFGRVLSDG---------------------Q-QA----F----TDRWVEVL---------
FQYSE-GLA-----------------------SET-IFETV-----------DLTGPGTS-------PV--GKST--R--
-------RG--------------------------------------------------------------CVFNVNVIA
------Y----PD--KLR-IRFKFNRNM-KY-Q--EKIRDWADS-YANAISAL-------GT-EL-------SGASPT--
----LTVT----D-F-----------PLL-HLT-SE-SLRVL------
>aspercryptin_E1
----------LAPIQQLFFR------MQP--K-GQN---HFNQ--------------------SFVLKLA-------Q--
DV--LQTELQRALEIVVQHHSMLRARFEQ-V-----DGS------------W--SQK-----------------IT-N--
-DV-SG-----S-----F--FMF---PREE----------G------S----RERM-----MARF------REAET----
-LFD------IKRG-PMLTA-----QIWV--------------------AP--ESQ-YLFLAAHHLVIDLVSWRIILQDL
EDVL-R----T--------GR-----I-NS-T------------PTISFQNWAKL-QREY-VSQHLS---------KPDT
W-------DLE--A-PT-GD---LA-YW------NM-----------Q--------GEAN--------NW----------
-----------GDI-----VT---ESFTI---DSQ--RTA-LLL-------GDCNIPLRTEPTDIMVAALLHSFRHAF--
-------SDR-------NVPAVYLEGHGR-EPWTSA-IDVSRT-VGWFTTMYPVSYE--T-------PE---------DN
------WLDAVKRLKDSRRK----IAHNG-WRYFTARSLL-A---G-G----------------MQDMEVV---------
FNYL--GLY-QQLQR-----------------VDA-LFQES-----------SITGTDCV-------EI--SPQM--Q--
-------RY--------------------------------------------------------------SLFEIAAGV
------S----NG--RME-FTFEYNKKM-SH-R--DTISSWINH-YRQVLETG-------ID-EL-------MRQSEL--
---IPTLS----D-F-----------PLL-NLS-YK-DLDNL------
>N-acetyltryptophan_E1
-EDDRDEPFPLSPVQQMYFD------KVS--D-PSL---GLQQ--------------------RVCVEIM-------T--
KI--QPDMLREALNHVIQKHRMLAARFTK-----H-MGQ------------W--MQQ-----------------VP-F--
-GK--------N-----L--KHL---SRCH----------I------Y----SQAV-----GSLG------DFCSE----
-PMA------LEDG-TLLHA-----HLQS--------------------SG--ERQ-TLVLCVHHLVVDFVSWRVILQDL
HDAL-A----AAQ------NG-----L-PS-G---------ISRSTLTFQQWCRE-QTKY-ASTLIP----------EAV
L-------PFA----PGPVN---LR-FWQ---PSNV-----------Q--------AVSN--------TY----------
-----------SEI-----VQ---HDFRL---SST--QTT-QML-------EKFTTA-TVHPTDLMLATFALAFKRIF--
-------TER-------DTPTIFIEGHGR-EPWHAS-LDVSQT-VGWFTAAFPIHLP--K---D---TL---------LN
------TTTAILGASERRRS----VLANG-HPYW-ACRYLSP---N-G--Q-KV----FGDDPRHQEMEFV---------
FNYA--GSI-VQRAP--------G-Q--------T-LFAEN---------------VRIA------EIG--HPNC--E--
-------RF--------------------------------------------------------------SLFDIGAAI
-EM---P----SS--ELV-VSFTFPKGI-AH-R--ERVAELVKT-YQELLETA-------VE-RD-------LDLSAK--
----LSS-------------------PLVCPAD---------------
>B2raf_E2
----------LSPVQQMYFEDIAADELNV--A-GDH---RFNQ--------------------AVSLQVT-------R--
RI--EPTQLARALDAVVAKHAMLRARFQH----SHASGS------------W--QQW-----------------IQ-K--
-EI-TG-----S-----Y--RFA---THTA----------A------D----VQSS-----HRII------ARSQA----
-SLD------LESG-PVFAV-----DLIH----R---------------KD---KQ-ILHLVAHHLVIDLVSWRILIRDL
EQLI-T----H--------RT-----L-PN-Q------------SSLSFPVWLER-QRES-LEKTLP----------ADT
L-------PVV--V-PT-AN---WE-YW------GL-----------T--------PRYD--------VW----------
-----------ADL-----SS---IRAKC---DPR--TTS-LLF-------GSANSALRSEPIEIMLAAFFVSFKQVF--
-------WDR-------SLPAVFTEGHGR-EAPDDQ-TDLSDT-IGWFTTMTPLHVP--L---K---PEG--------ES
------PLQVLRQVKDQRRR----IPGRG-VPYFGSRYLT-T---G-G--R-EL----FAD---HGPAEVI---------
FNYS--GRF-QQAER-----------------EDT-LFQFN--DDDV-------AEGATP-------EV--GGLV--K--
-------IF--------------------------------------------------------------AALDISIAV
------Q----DG--ELQ-INVRFSRRA-RY-Q--STIREWVEA--------------------------------PT--
----ATAT----D-F-----------PLM-RLS-DS-DFETI------
>B2raf_E3
------GPFALSPVQEMYFKDIAANGLTV--A-GEH---RFNQ--------------------AVTLRLT-------R--
PV--DRAQLAQALDKIVAKHAMLRARFQS----QP-YG-------------W--QQW-----------------IE-K--
-DI-AG-----S-----Y--RFT---THEA----------A------N----AQSQ-----RQAI------FQSQA----
-SLD------LEHG-PIFTA-----DMIQ----R---------------QD---KQ-VLHLAAHHLVVDLVSWRILIQDL
EELL-T----N--------HK-----L-PN-P------------TSLSFPVWLER-QRHS-LIEFEN-----NGSSPAGT
L-------PFA--V-PA-AN---WK-YW------GL-----------S--------PRHE--------VW----------
-----------ADL-----SS---IRAQC---DAN--TTT-LLF-------GSANTALKTEPIEIMLAAFFVSFAQVF--
-------TDR-------LTPAVFTEGHGR-EVTDNE-TDLSDT-VGWFTTLTPLHVP--L---G---AGVVL------DN
------AVHVLRQIKDQRRR----IPGRG-VPYFGSRYLT-T---S-G--K-EL----FAG---HSPAEVM---------
FNYS--GRF-QQAER-----------------DEG-LFRFD--NEDEG----NDAAGATP-------EV--GSLV--K--
-------IF--------------------------------------------------------------AALDISVTL
------Q----AD--QLQ-ITARFSRHA-QR-Q--SAIQQWIRG-YANAIENL-------VE-EL-------AVMLPT--
----ATAT----D-F-----------PLM-HLS-DN-DMATI------
>aspergillicin_E1
-------------------------------D-------HFNQ--------------------SVLLDVT----------
TL--CPLRLQQALQRLRNHHDPLRAIVHW----SL-DIPV----EE-----W---TI-----------R-----IL-PCS
-DI-KP-----------L--VLD---SPRT----------------LT----LQAL-----REQI------QHRIT----
-GLD------IRRG-KVMDA-----ELYR----LD--------------GD--SRV-FLFWTVHHFVVDIVSWQILRDDL
NVLV-R----A--------KE-----E-PE-S-------IALQPATMSFLAWTREGQMK--SQ--------------DAS
LATG--SIPEEPDILLSSSDSDQLP-LWVR--------QPELVP--------IH--PVNR--------------------
-------------------TT---TSASL---SPC--ITA-LLL-------GRSNNVLSTEPLDLLLAGLAMTISKHF--
-------ARA------VDRLVVGLETHGR-HTGTN-TADLSRS-IGWFTAIIPMILD--C---RC--ES---------SS
------IESVVRRVKDQRRL---LMENDRGFRHFVASRWSTA---N-A--R------------KSEIMPLV---------
FNYQ--GVR-HDPHD-----------------HDEMMLHPV-------------QIPGLS----WIESS--PHAI--P--
--L----SH--------------------------------------------------------------AAFELYVHD
------R--------QAY-IEATWPSDGEMD-Q--EDVATLMGEQITNICQYL-------AEKDV------LGKTS----
------ISASSTSAF-----------GLLPDDC-FD-RVFSL------
>fusaoctaxin_E1_pseudo
----------------------------------------------------------------AQLQLA-------S--
SI--DQHTLEDAVRQLIHLHPALRTTYVK----ED-DA-------------W--FAR-----------------ES-T--
-DV-SK-----V-----L--LFV---SHDG----------T------E-----------------------AKSSA----
-LLD------ATEG-PLLAV-----DYFP------------------------GHN-RVAVSALHITLDLASWNLVLRDL
DCIL-S----G--------SP-----V-IP-H-----------------------------ARPAMDTR-----ASPSHT
D-----E-PSV--V----AN---LD-YW------EL-----------D--------PEET--------YL----------
-----------PHE-----SK---YELRI---DAD--ASQ-LLF-------ESCSRSMLT-VVDVVVAAAAESFSRSF--
-------TDR-------TVPVIHA-------------ADTPRTHVGYGDSVYPVQLT--N---DL--VS---------SG
------TAVVAATAKNARLA----SSKEI-SSYM-AESYTP-----------KV----LAA---RLP-EIL---------
VRCLDNARF-Q----------------------GN-LLQQQ--GD----------------------DL--DTAT--L--
-------IP--------------------------------------------------------------SCISITVSP
--N---D----DK--SLG-VVVAHSWDL-GQ-Q--KKVRKWVRV-LQTALLDT-------IR-AV-------ARANF---
----VSPA----D-F-----------PLV-KVS-D-------------
>fusaoctaxin_E2
---------ALSPIQKMFFD------IYP--D-GVN---HFNQ--------------------SFLVQIA----S-GN--
KV--ASPTLHAALNQLVSRHSMLRARYTR----SQ--GQ------------W--VQR-----------------VT-D--
-DV-NG-----S-----L--QYQ---EHKN----------T------S----LGQI-----SNLI------DLAQQ----
-SLD------IQHG-PLVSA-----KLIQ----LP------------------SRQ-ILALVAHHLVVDMVSWRVLLEEL
EAIL-T----G--------KP-----L-AP-A----------SVQPVPFQAWVRV-QSTL-AEELSA----------HNV
L-------PYP--V-PE-PR---QD-YW------GI-----------DL-------AKSN--------GW----------
-----------AST-----RE---ISFEL---NEA--MTK-AIL-------GPCNEPLQTDPQDLFLAAAFRSFAQAF--
-------PDR-------PLPAIFTEGHGR-DA-DVD-VDLSRT-VGWFTCIVPVALA--Q---D---VP---------ED
------LLETTMRIKDSRRS----VPGHG-VPYFSYRYMS-G---D-GVTG-NE----FRQ---HDQMEIL---------
FNYH--GQY-QQLER-----------------DGA-LLQTI-----------PEGEFAQR-------DV--DNSA--R--
-------RL--------------------------------------------------------------AVFDISVAV
------V----SG--RAR-VSMLMPQSL-AP-TLAQQVEVWSDS-FQDKLADV-------VY-KT-------STMKSE--
----FTLN----D-T-----------PLIKDMS-YP-NLAEM------
>fusaoctaxin_E3
------EPFPLLPIQRMFFE------MNP--S-GNN---HFNQ--------------------TFTVRLS-------K--
TL--SAERIESAITTVVKHHPMLRARFLK----DH-NSD------------W--TQQ-----------------IV-P--
-DA-ES-----S-----L--GFR---QQSF----------A------S----LSDA-----VPVL------DELQT----
-SLD------IHNG-PLVAS-----CLIN----L---------------P---DAQ-VLSLAAHHLVVDLVSWRVILSDL
EILL-S----SES------KS-----L-PS-LA----------PAAVTMPAWTDA-LLSR-AKDYNV----------ESV
L-------PFT--V-PS-AN---FG-FW------DM-----------DN-------GREN--------VM----------
-----------ADT-----VV---IQSRL---DAS--STA-ALL-------GRANIAFRTDPDDLMLAALVFSFLRVF--
-------PER-------SVPTIYAEGHGR-NAWDDS-IDLSRT-VGWFTTMYPLVAS------A---TT---------RD
------LVETVRQVKDIRHS----IRDKG-FPYFASRYLT-A---Q-G--R-DA----FKE---HTNMEVL---------
FNYL--GQY-QQLQQ-----------------SDT-VLREL-----------QE-PLEIQ-------DA--APST--P--
-------RM--------------------------------------------------------------ALIDILAAV
------E----GS--EMV-LSIGYNGRM-GH-R--DRLQLWLNE-YTAALRSL-------ST-EL-------PTMSPS--
----FTPG----D-F-----------PLL-GID-DA-GLKSL------
>fusaoctaxin_E4
----------LSPIQQMFFD------MYP--D-GVN---HFNQ--------------------SFLVQLP----S-TE--
AL--TSTVVHEAIRQLVDRHSMLRARFSD----ED-G-D------------W--VQR-----------------VT-P--
-SG-DAK----S-----L--KYQ---VHNG----------V------N----VDQV-----VKLI------DVAQT----
-SLD------IRTG-PVMAA-----SLLN----L---------------TD--KRR-ILVLVAHHLVIDMVSWRVLLEEL
EVIL-S----GNG------HS-----L-QN-M-----------PTSLPFQAWVRT-QPRR-VSKWSP----------SRV
L-------PYD--I-PK-PR---MD-YW-------L-----------KR-------GEDN--------TC----------
-----------GDT-----RE---LGFTL---DAD--ATK-ALL-------GSCNEAFQTDPQDLFLAAAFQSFADAF--
-------PDR-------GPPAIFVEGHGRGDGASEG-LDLSRT-VGWFTSIVPVALP--D--GV---VA---------TN
------VVDTLMRIKDVRRS----VPGQG-VPYFSYRYLS-A---A-G--V-RK----FRN---HDKMEIL---------
FNYF--GQY-QQLER-----------------DDA-LLRPV-----------VGDEFPQY-------DA--DASV--E--
-------RL--------------------------------------------------------------AIFDVAGAV
------T----SG--RAS-VTITMPGTL-AK-ARVDGVSLWLDR-LKHHLTSL-------VQ-VT-------SDMSTA--
----FTLH----D-L-----------PLIKNMS-YD-ELSDM------
>fusaoctaxin_E5
--------FALLPIQRLFFR------TQT--S-VNH---HFNQ--------------------SFIVCLS-------R--
PF--TADQVRMAIRAIVEHHPMLRARFLA----DG-NE-------------W--KQK-----------------IS-P--
-DI-AG-----S-----F--KFQ---QHHC----------S------S----LPDS-----VETL------DDLQA----
-SLN------ISQG-PLLVS-----CLLE----LS------------------DGQ-ALFLAAHHLVVDLVSWRVILADL
EKLL-A----ATSGT----TS-----L-PS-L----------EQEGISMPAWTEA-LIQK-STEYDI----------NSV
L-------PFT--V-PA-AD---FS-FW------DM-----------DP------TKETN--------IM----------
-----------ADT-----AS---LQVRV---DGV--STA-ALL-------GPANAAFGTDPDDLMIAALIFSFRSIF--
-------HER------SSIPAVYTESHGR-NAWDDG-IDLSRT-VGWLTTIYPVAVSD-I--DN---AE---------RD
------LLRVVRQVKDIRRS----IPGKG-LPYFAYRYLT-E---E-G--R-AA----FEH---HDEMEIL---------
FNYL--GQY-QQLQK-----------------TDT-IIQQI-----------GETTLSTQ-------DA--SDST--N--
-------RL--------------------------------------------------------------ALMDVVAAV
------E----GS--ELV-LSLGYNTKM-QH-K--HRFQAWLDS-FKYMLETL-------AS-QL-------PVIPAT--
----FTPS----D-L-----------PLL-SLG-ED-GLSTL------
>fusaoctaxin_E6
-------PFPLSPIQKLHLT------QFR--D-GEN---HYNQ--------------------SMLLKLR-------R--
PI--SETVLHEALLQLVRRHPMLRARFDN----DS-TRGQ-----------W--TQR-----------------VT-N--
-DI-QG-----S-----L--SYA---VTEF----------N------T----LEEA-----MGTM------IEAER----
-GLD------ITAG-PLVAA-----RVVR----V---------------H---DSM-SIFLVAHHLVIDLVSWRIVLQDL
EQLI-A----G--------TS-----L-PG-T-----------QMSWSYQRWAHS-LMKY-AETNAS---------TALA
L-------PFT--P-TE-PD---LD-FW------GV-----------K--------KTSN--------DF----------
-----------NNL-----VQ---GDFTL---DPS--LTS-ALL-------DSADKNLKAEVLDVLLAMAAHTFSSVF--
-------SDR-------AAPTFHTETHGRDHPQDTT-ASVHET-IGWFTAIAPLVLD--T-------PS---------DE
------YIDSVIRVKDMRRA----IPGLG-IPYFTAKTL------Q-G--S-QT----L-------PVEIL---------
FNYL--GRF-QQLER-----------------DDG-LFESL------------PKSMGPV-------DV--NLSA--A--
-------RL--------------------------------------------------------------SVIDISAVV
------E----KD--ALT-VSWNYSAQI-QH-Q--DKLSKWFAL-YEQALHEV-------VS-AL-------QKTSLQ--
----LTKS----D-V-----------PLL-PIS-HQ-QLKPL------
>W493_E2
-----EGAIALSPIQQMYFESIAADGLRA--D-NEH---CFNQ--------------------GVLLHVT-------R--
QI--TLAELTRALDMAVAKHAMLRARFQY----SQ-EQG------------W--QQR-----------------IE-R--
-EV-TG-----S-----Y--RLC---AHTA----------G------D----TE-M-----SGIV------AQSQS----
-TLD------IENG-PVFAA-----DLIE----R---------------ED---RQ-VLHLVAHHLVIDLVSWRILLRDL
EEVI-V----N--------QK-----L-PN-P------------SSLSFPTWLGR-QKES-LSKVSN---------VLDT
L-------PMI--V-PK-TN---WT-YW------GL-----------T--------PGQE--------TF----------
-----------GSR-----SS---TQARC---DIE--TTS-LLT-------GGANSPLKTEPVEILLAGLLLSFQQVF--
-------ADR-------PVPTVFTEGHGR-EAPDDG-TDLSET-IGWFTTMSPIYVS--F---T-EASS---------NG
------AIDVLRQVKDQRRR----IPGRG-VPYFGSRFLT-A---Q-G--K-EQ----FAG---HGPAEIM---------
FNYT--GRF-QQLER-----------------DDA-LFHFD--RDN--------NSSTMA-------RA--GDLV--K--
-------LF--------------------------------------------------------------AALDVAITI
------E----AG--KLC-ITVHYSNQS-RC-Q--EGIRRWVEV-YGQTVKSL-------VN-AL-------NTVEPM--
----ATAT----D-F-----------PLA-RLS-DS-DMETI------
>W493_E3
--------FGLSPIQQMFFDEIAGDGLRA--D-MDY---RFNQ--------------------AVSLYTT-------Q--
RI--EKTDLIWAINALVSKHAMLRARFRY----TQ-DNA------------W--QQW-----------------IE-K--
-DI-TG-----S-----Y--RFQ---DHTV----------A------D----VELM-----QNLI------EKSQA----
-TLD------LEHG-PVFAI-----DFIE----R---------------QDRQGRQ-VLHLVAHHLVIDLVSWRILIRDL
EELL-V----H--------HK-----L-PN-P------------TSLSFPVWLER-QQDS-LNRLVTETEEGADKSLEET
L-------PVV--V-PN-AN---WG-YW------GL-----------V--------PGND--------IY----------
-----------ASL-----ST---IEVQC---GSA--TTS-LLS-------GNANNALKTEPVDILLAALISSFQDVF--
-------ADR-------SMPAVFTEGHGR-ETEEEE-IDLSDT-VSWFTTMVPVHVP--Q---G---AA---------KN
------AIEVLRKVKDQRRR----LPGKG-LPYFSSRYLT-S---H-G--R-EK----FAS---HGPAEII---------
FNYL--GRF-QQLER-----------------DDA-LFHIE--EDD---------TSASS-------QF--GPLV--K--
-------LF--------------------------------------------------------------SVLDVSAGV
------E----AG--QLS-IKVRFSRES-LH-Q--SAIKQWVKL-YGDTVKTL-------VE-EL-------TMVPLT--
----LTAT----D-F-----------PLA-RLS-DS-DWELI------
>W493_E4
-----EGNFQLSPIQQMYFADIAADGIRA--D-GEY---RFNQ--------------------GVTLHVT-------R--
QI--DWEDLAQALDAIVSKHAMLRARFSH----SQ-NG-------------W--HQW-----------------VE-K--
-HV-PA-----S-----Y--RLC---KHTA----------S------D----SRSM-----QDII------EHSQV----
-SLD------LEHG-PVFAA-----DLIH----RPD----------MQKEDGQDGQ-VLHFVAHHLVIDLMSWRILLQDL
ETLL-V----Y--------DQ-----P-LK-M------------DILSFPTWLER-QRQS-LSKSLD--------NNIDP
L-------PVT--I-PK-AD---WE-YW------GL-----------V--------PRQE--------RS----------
-----------VDL-----VN---IQTKC---DSA--TTS-ILLS------DAANSALKTEPVEILLAAFYHSFREHF--
-------SDR-------PVPPIFTEGHGR-EAMDGE-TNLTET-VGWFTTLSPIYIP--P---S---ENN--------NK
------AIDVLRQLKDQRRR----IPSRG-MPYFASRFLT-P---E-G--R-ER----YAD---HGPAEIV---------
FNYL--GRF-QQLER-----------------EDA-LFRID--NGD--------DAISVA-------PV--GNLV--N--
-------IS--------------------------------------------------------------AVLDISATV
------H----EG--ELC-INIRFSPKT-KH-Q--KTLQRWAQS-YSCAIESL-------VG-EL-------ATVTPG--
----ATAT----D-F-----------PLA-RLS-DN-DMSLI------
>oxepinamide_E1
---------KLTPIQQLFFR------TQGQ-K-VRH---RFNH--------------------NVLLHLT-------Q--
RI--PYHRLESAMKTIVTAHPMLRARFVP----GT-AGLD-----------W--KQN-----------------IP-S--
-NI-EG-----T-----F--RCK---HQTN----------G------T------------MARIL------ADGQR----
-SLN------ITAG-PVFSA-----DLID--------------------TE--ERQ-TILLVAHHLVVDLVSWTVILNDL
DELL-C----G--------DP-----I-SG-H------------TSTSFQTWSRL-LDEY-VRGQAR----------AAR
L-------PDAQ---PW----DGIEGFW------GI-----------S--------QEQM--------TF----------
-----------GSC-----ED---TTVQI---ERE--TTD-LLL-------GDVNKTFGTQPVEVLHAALLFAFIQAF--
-------PKR-------PPPATYSEAHGR-EPWDAT-TDLTRT-VGWFTTLAPVLLQ--L---D---SA---------SE
------LSEAVGQVKDARRR----LTRNG-LDAFTNRQQA-------G------------------VMEIV---------
FNYG--GRYSQQLQK-----------------AGA-LFEVQ-----------SFQTLNIF-------DT--GLDV--R--
-------RW--------------------------------------------------------------SVVDINSFV
------Q----DG--KLT-FVFTHPCGP-SQ-T--RIISEWTLH-LMKTLKTL-------AT-DF-------SSASRI--
----YTPM----D-F-----------PLL-KTD-KA-QLERL------
>FDA_C4
TTDEIENIYPCTPFQRNIHA------AQSK-D--PS---LYRV--------------------ILELEIA-AGT--DTG-
GV--DLRRIERAWRSVVRRHSLLRTHLVD----VT-MG---------TGR-M--MNV-----------------VL-R--
-DP-AP-----R-----I--TFE-----TD-------SA-G------N---GQQEF---------------GQTRI----
-GYSK-------DG-LQHSL-----SIHQ----T---------------AT--DRA-HLRLEISHAIIDGYSTDILLRDF
RIAY-G----G--------TL-----A-EN---------------GPPFGEFVEY-VEQ---Q--------------LQ-
-------------------E-ADCD-FWTKYL-SDV--PVCFFP---TC-------MSHR--------------------
----T-R----AGT-----FR---VTVPS---IN----TH-KLQ-------AFCVEH-EFTTASVIQVAWALVLHRY---
-------TGS------MT-PCFGILAASR-DAP---VSGVGDM-FGPLLHLIPYRVA--L---D---SR---------RS
------VLETLKEVQGDCID---SLSHQV-HPLTACQKSR-----C-I--G-I------SR-----LFNTA---------
LSFI------KT-EK--------E-P------IN--------------------QETTHI-----IRYI----GY--Q--
-------DP--------------------------------------------------------------VEYDVYIRA
-LD---R----PG--DLD-IVLEFWNES-IS-L--IKGTEVAAC-LSMVLSAI-------IS-Q----------------
------------------------------------------------
